# Supplementary material for: 1,1′,2,2′-Tetra­methyl-3,3′-(4-methoxy­benzyl­idene)di-1H-indole
Source: Acta Crystallogr Sect E Struct Rep Online. 2009 May 20;65(Pt 6):o1332. doi: 10.1107/S1600536809017759 (PMC2969556; doi:10.1107/S1600536809017759)
Supplement: Supplementary file 1 [file e-65-o1332-sup1.cif]

##############################################################################
###                                                                        ###
###        Electronic paper (Acta Crystallographica Section E)             ###
###                                                                        ###
##############################################################################
#                                                                            #
# This CIF contains the data in a paper accepted for publication in Acta     #
# Crystallographica Section E. It conforms to the requirements of Notes      #
# for Authors for Section E, and has been peer reviewed under the auspices   #
# of the IUCr Commission on Journals.                                        #
#                                                                            #
# Full details of the Crystallographic Information File format               #
# are given in the paper "The Crystallographic Information File (CIF):       #
# a New Standard Archive File for Crystallography" by S. R. Hall, F. H.      #
# Allen and I. D. Brown [Acta Cryst. (1991), A47, 655-685].                  #
#                                                                            #
# The current version of the core CIF dictionary is obtainable from          #
# ftp://ftp.iucr.org/pub/cif_core.dic. The current version number is 2.4.    #
#                                                                            #
# Software is freely available for graphical display of the structure(s) in  #
# this CIF.  For information consult the CIF home page http://www.iucr.org/  #
# cif/home.html                                                              #
#                                                                            #
# This file may be used for bona fide research purposes within the           #
# scientific community so long as proper attribution is given to the journal # 
# article from which it was obtained.                                        #
#                                                                            #
##############################################################################
                                             
data_I
_audit_creation_method     SHELXL-97
_chemical_name_systematic
;
1,1',2,2'-Tetramethyl-3,3'-(4-methoxybenzylidene)di-1<i>H</i>-indole
;
_chemical_name_common     ?
_chemical_formula_moiety     'C28 H28 N2 O'
_chemical_formula_sum     'C28 H28 N2 O'
_chemical_formula_iupac     'C28 H28 N2 O'
_chemical_formula_weight     408.52
_chemical_melting_point     ?
_symmetry_cell_setting     'monoclinic'
_symmetry_space_group_name_H-M     'P 21/n'
_symmetry_space_group_name_Hall     '-P 2yn'
loop_
    _symmetry_equiv_pos_as_xyz
    'x, y, z'
    '-x+1/2, y+1/2, -z+1/2'
    '-x, -y, -z'
    'x-1/2, -y-1/2, z-1/2'
_cell_length_a     10.6647(8)
_cell_length_b     13.2088(10)
_cell_length_c     16.1494(13)
_cell_angle_alpha     90.00
_cell_angle_beta     97.1740(10)
_cell_angle_gamma     90.00
_cell_volume     2257.1(3)
_cell_formula_units_Z     4
_cell_measurement_reflns_used     6354
_cell_measurement_theta_min     4.871
_cell_measurement_theta_max     51.158
_cell_measurement_temperature     296(2)
_exptl_crystal_description     'prism'
_exptl_crystal_colour     'colorless'
_exptl_crystal_size_max     0.25
_exptl_crystal_size_mid     0.24
_exptl_crystal_size_min     0.21
_exptl_crystal_density_diffrn     1.202
_exptl_crystal_density_meas     ?
_exptl_crystal_density_method     'not measured'
_exptl_crystal_F_000     872
_exptl_absorpt_coefficient_mu     0.073
_exptl_absorpt_correction_type     'none'
_exptl_absorpt_process_details     ?
_exptl_absorpt_correction_T_min     ?
_exptl_absorpt_correction_T_max     ?
_exptl_special_details
;
;
_diffrn_ambient_temperature     296(2)
_diffrn_radiation_type     MoK\a
_diffrn_radiation_wavelength     0.71073
_diffrn_radiation_source     'fine-focus sealed tube'
_diffrn_radiation_monochromator     graphite
_diffrn_measurement_device_type     'Bruker SMART CCD area-detector'
_diffrn_measurement_method     '\f and \w'
_diffrn_detector_area_resol_mean     ?
_diffrn_reflns_number     11505
_diffrn_reflns_av_R_equivalents     0.0250
_diffrn_reflns_av_sigmaI/netI     0.0265
_diffrn_reflns_theta_min     2.00
_diffrn_reflns_theta_max     25.00
_diffrn_reflns_theta_full     25.00
_diffrn_measured_fraction_theta_max     0.995
_diffrn_measured_fraction_theta_full     0.995
_diffrn_reflns_limit_h_min     -12
_diffrn_reflns_limit_h_max     12
_diffrn_reflns_limit_k_min     -15
_diffrn_reflns_limit_k_max     15
_diffrn_reflns_limit_l_min     -19
_diffrn_reflns_limit_l_max     19
_diffrn_standards_number     0
_diffrn_standards_interval_count     0
_diffrn_standards_interval_time     0
_diffrn_standards_decay_%     ?
_refine_special_details
;
Refinement of <i>F</i>^2^ against ALL reflections. The weighted <i>R</i>-factor
<i>wR</i> and goodness of fit <i>S</i> are based on <i>F</i>^2^, conventional
<i>R</i>-factors <i>R</i> are based on <i>F</i>, with <i>F</i> set to zero for
negative <i>F</i>^2^. The threshold expression of <i>F</i>^2^ >
\s(<i>F</i>^2^) is used only for calculating <i>R</i>-factors(gt) <i>etc</i>.
and is not relevant to the choice of reflections for refinement.
<i>R</i>-factors based on <i>F</i>^2^ are statistically about twice as large
as those based on <i>F</i>, and <i>R</i>- factors based on ALL data will be
even larger.
;
_reflns_number_total     3955
_reflns_number_gt     3196
_reflns_threshold_expression     I>2\s(I)
_refine_ls_structure_factor_coef     Fsqd
_refine_ls_matrix_type     full
_refine_ls_R_factor_all     0.0532
_refine_ls_R_factor_gt     0.0441
_refine_ls_wR_factor_gt     0.1303
_refine_ls_wR_factor_ref     0.1391
_refine_ls_goodness_of_fit_ref     0.833
_refine_ls_restrained_S_all     0.833
_refine_ls_number_reflns     3955
_refine_ls_number_parameters     285
_refine_ls_number_restraints     0
_refine_ls_hydrogen_treatment     constr
_refine_ls_weighting_scheme     calc
_refine_ls_weighting_details
         'calc w=1/[\s^2^(Fo^2^)+(0.1047P)^2^+0.8752P] where P=(Fo^2^+2Fc^2^)/3'
_atom_sites_solution_hydrogens     geom
_atom_sites_solution_primary     direct
_atom_sites_solution_secondary     difmap
_refine_ls_shift/su_max     0.000
_refine_ls_shift/su_mean     0.000
_refine_diff_density_max     0.207
_refine_diff_density_min     -0.218
_refine_ls_extinction_method     none
_refine_ls_extinction_coef     ?
loop_
    _atom_type_symbol
    _atom_type_description
    _atom_type_scat_dispersion_real
    _atom_type_scat_dispersion_imag
    _atom_type_scat_source
    'C' 'C' 0.0033 0.0016
                         'International Tables Vol C Tables 4.2.6.8 and 6.1.1.4'
    'H' 'H' 0.0000 0.0000
                         'International Tables Vol C Tables 4.2.6.8 and 6.1.1.4'
    'N' 'N' 0.0061 0.0033
                         'International Tables Vol C Tables 4.2.6.8 and 6.1.1.4'
    'O' 'O' 0.0106 0.0060
                         'International Tables Vol C Tables 4.2.6.8 and 6.1.1.4'
_computing_data_collection     'SMART (Bruker, 2004)'
_computing_cell_refinement     'SAINT (Bruker, 2004)'
_computing_data_reduction     'SAINT (Bruker, 2004)'
_computing_structure_solution     'SHELXS97 (Sheldrick, 2008)'
_computing_structure_refinement     'SHELXL97 (Sheldrick, 2008)'
_computing_molecular_graphics     'ORTEP-3 for Windows (Farrugia, 1997)'
_computing_publication_material     'WinGX (Farrugia, 1999)'
loop_
    _atom_site_type_symbol
    _atom_site_label
    _atom_site_fract_x
    _atom_site_fract_y
    _atom_site_fract_z
    _atom_site_U_iso_or_equiv
    _atom_site_adp_type
    _atom_site_calc_flag
    _atom_site_refinement_flags
    _atom_site_occupancy
    _atom_site_disorder_assembly
    _atom_site_disorder_group
    N N1 0.63286(14) 0.32330(11) 0.89904(8) 0.0421(4) Uani d . 1 . .
    N N2 0.23060(12) 0.47645(10) 0.62297(8) 0.0358(3) Uani d . 1 . .
    O O1 0.73808(18) 0.09952(13) 0.43460(10) 0.0827(5) Uani d . 1 . .
    C C1 0.54764(14) 0.35901(11) 0.67122(9) 0.0316(3) Uani d . 1 . .
    H H1 0.5937 0.4226 0.6671 0.038 Uiso calc R 1 . .
    C C2 0.59177(14) 0.28915(11) 0.60516(9) 0.0334(4) Uani d . 1 . .
    C C3 0.72045(16) 0.27569(12) 0.60290(11) 0.0403(4) Uani d . 1 . .
    H H3 0.7776 0.3097 0.6414 0.048 Uiso calc R 1 . .
    C C4 0.76556(18) 0.21341(14) 0.54521(12) 0.0501(5) Uani d . 1 . .
    H H4 0.8522 0.2066 0.5446 0.060 Uiso calc R 1 . .
    C C5 0.6831(2) 0.16106(14) 0.48826(12) 0.0529(5) Uani d . 1 . .
    C C6 0.5550(2) 0.17324(15) 0.48860(12) 0.0544(5) Uani d . 1 . .
    H H6 0.4984 0.1387 0.4502 0.065 Uiso calc R 1 . .
    C C7 0.51073(17) 0.23765(13) 0.54694(11) 0.0435(4) Uani d . 1 . .
    H H7 0.4240 0.2460 0.5464 0.052 Uiso calc R 1 . .
    C C8 0.6598(4) 0.0526(3) 0.36972(17) 0.1146(13) Uani d . 1 . .
    H H8A 0.7107 0.0159 0.3349 0.172 Uiso calc R 1 . .
    H H8B 0.6113 0.1031 0.3371 0.172 Uiso calc R 1 . .
    H H8C 0.6036 0.0066 0.3927 0.172 Uiso calc R 1 . .
    C C9 0.58732(14) 0.32027(11) 0.75930(9) 0.0319(3) Uani d . 1 . .
    C C10 0.62303(14) 0.21961(11) 0.78731(10) 0.0317(3) Uani d . 1 . .
    C C11 0.63396(15) 0.12468(12) 0.74924(10) 0.0373(4) Uani d . 1 . .
    H H11 0.6147 0.1177 0.6918 0.045 Uiso calc R 1 . .
    C C12 0.67336(16) 0.04226(12) 0.79772(11) 0.0423(4) Uani d . 1 . .
    H H12 0.6806 -0.0203 0.7724 0.051 Uiso calc R 1 . .
    C C13 0.70262(16) 0.05046(13) 0.88377(11) 0.0446(4) Uani d . 1 . .
    H H13 0.7297 -0.0065 0.9148 0.054 Uiso calc R 1 . .
    C C14 0.69222(16) 0.14123(14) 0.92376(11) 0.0428(4) Uani d . 1 . .
    H H14 0.7117 0.1467 0.9813 0.051 Uiso calc R 1 . .
    C C15 0.65141(14) 0.22480(12) 0.87502(10) 0.0355(4) Uani d . 1 . .
    C C16 0.59485(15) 0.38016(12) 0.82871(10) 0.0377(4) Uani d . 1 . .
    C C17 0.6468(2) 0.35910(17) 0.98459(12) 0.0627(6) Uani d . 1 . .
    H H17A 0.6664 0.3030 1.0218 0.094 Uiso calc R 1 . .
    H H17B 0.5693 0.3901 0.9960 0.094 Uiso calc R 1 . .
    H H17C 0.7139 0.4079 0.9926 0.094 Uiso calc R 1 . .
    C C18 0.5666(2) 0.49042(14) 0.83534(13) 0.0561(5) Uani d . 1 . .
    H H18A 0.6390 0.5245 0.8638 0.084 Uiso calc R 1 . .
    H H18B 0.4958 0.4992 0.8660 0.084 Uiso calc R 1 . .
    H H18C 0.5467 0.5185 0.7804 0.084 Uiso calc R 1 . .
    C C19 0.40945(14) 0.38686(11) 0.65659(9) 0.0314(3) Uani d . 1 . .
    C C20 0.30467(14) 0.32631(11) 0.67439(9) 0.0325(4) Uani d . 1 . .
    C C21 0.29216(16) 0.22881(12) 0.70659(10) 0.0395(4) Uani d . 1 . .
    H H21 0.3633 0.1891 0.7218 0.047 Uiso calc R 1 . .
    C C22 0.17413(17) 0.19248(14) 0.71551(11) 0.0455(4) Uani d . 1 . .
    H H22 0.1659 0.1277 0.7368 0.055 Uiso calc R 1 . .
    C C23 0.06594(17) 0.25115(15) 0.69312(12) 0.0484(4) Uani d . 1 . .
    H H23 -0.0130 0.2249 0.7000 0.058 Uiso calc R 1 . .
    C C24 0.07467(16) 0.34710(14) 0.66114(11) 0.0438(4) Uani d . 1 . .
    H H24 0.0028 0.3859 0.6458 0.053 Uiso calc R 1 . .
    C C25 0.19443(15) 0.38423(12) 0.65254(9) 0.0339(4) Uani d . 1 . .
    C C26 0.36095(14) 0.47703(11) 0.62486(9) 0.0322(3) Uani d . 1 . .
    C C27 0.14395(17) 0.55850(14) 0.59566(12) 0.0477(4) Uani d . 1 . .
    H H27A 0.0825 0.5654 0.6340 0.072 Uiso calc R 1 . .
    H H27B 0.1018 0.5437 0.5410 0.072 Uiso calc R 1 . .
    H H27C 0.1904 0.6206 0.5940 0.072 Uiso calc R 1 . .
    C C28 0.42723(17) 0.56692(13) 0.59485(11) 0.0440(4) Uani d . 1 . .
    H H28A 0.4049 0.6263 0.6240 0.066 Uiso calc R 1 . .
    H H28B 0.4025 0.5756 0.5361 0.066 Uiso calc R 1 . .
    H H28C 0.5169 0.5566 0.6051 0.066 Uiso calc R 1 . .
loop_
    _atom_site_aniso_label
    _atom_site_aniso_U_11
    _atom_site_aniso_U_22
    _atom_site_aniso_U_33
    _atom_site_aniso_U_12
    _atom_site_aniso_U_13
    _atom_site_aniso_U_23
    N1 0.0508(8) 0.0427(8) 0.0313(7) 0.0060(6) -0.0012(6) -0.0044(6)
    N2 0.0330(7) 0.0350(7) 0.0386(7) 0.0063(5) 0.0018(6) 0.0039(6)
    O1 0.1152(14) 0.0747(11) 0.0624(10) 0.0308(10) 0.0278(9) -0.0145(8)
    C1 0.0315(8) 0.0275(8) 0.0353(8) -0.0008(6) 0.0018(6) 0.0037(6)
    C2 0.0382(9) 0.0299(8) 0.0324(8) 0.0016(6) 0.0052(6) 0.0063(6)
    C3 0.0371(9) 0.0382(9) 0.0457(10) 0.0028(7) 0.0058(7) 0.0039(7)
    C4 0.0499(11) 0.0477(11) 0.0557(11) 0.0115(8) 0.0177(9) 0.0075(9)
    C5 0.0758(14) 0.0434(10) 0.0417(10) 0.0161(9) 0.0160(9) 0.0026(8)
    C6 0.0690(13) 0.0507(11) 0.0416(10) 0.0012(9) -0.0004(9) -0.0076(8)
    C7 0.0432(9) 0.0474(10) 0.0390(9) 0.0005(7) 0.0012(7) -0.0003(8)
    C8 0.173(3) 0.112(2) 0.0558(15) 0.059(2) 0.0022(18) -0.0304(16)
    C9 0.0294(7) 0.0305(8) 0.0347(8) 0.0012(6) -0.0007(6) 0.0008(6)
    C10 0.0281(7) 0.0323(8) 0.0339(8) 0.0007(6) 0.0008(6) 0.0018(6)
    C11 0.0414(9) 0.0336(8) 0.0366(9) 0.0005(7) 0.0037(7) 0.0017(7)
    C12 0.0446(9) 0.0316(8) 0.0514(10) 0.0054(7) 0.0089(8) 0.0044(7)
    C13 0.0410(9) 0.0411(10) 0.0516(11) 0.0064(7) 0.0047(8) 0.0156(8)
    C14 0.0398(9) 0.0508(10) 0.0366(9) 0.0029(8) -0.0005(7) 0.0085(8)
    C15 0.0337(8) 0.0380(9) 0.0338(8) 0.0024(7) 0.0001(6) 0.0012(7)
    C16 0.0391(9) 0.0338(9) 0.0391(9) 0.0042(7) 0.0007(7) -0.0020(7)
    C17 0.0839(15) 0.0651(13) 0.0362(10) 0.0102(11) -0.0041(10) -0.0105(9)
    C18 0.0727(14) 0.0391(10) 0.0550(12) 0.0119(9) 0.0018(10) -0.0095(9)
    C19 0.0324(8) 0.0320(8) 0.0294(8) 0.0011(6) 0.0024(6) 0.0019(6)
    C20 0.0337(8) 0.0337(8) 0.0295(8) 0.0006(6) 0.0020(6) 0.0000(6)
    C21 0.0385(9) 0.0373(9) 0.0416(9) -0.0008(7) 0.0011(7) 0.0051(7)
    C22 0.0453(10) 0.0423(10) 0.0485(10) -0.0090(8) 0.0048(8) 0.0065(8)
    C23 0.0375(9) 0.0545(11) 0.0536(11) -0.0099(8) 0.0079(8) 0.0008(9)
    C24 0.0338(9) 0.0490(10) 0.0481(10) 0.0024(7) 0.0030(7) -0.0022(8)
    C25 0.0340(8) 0.0365(8) 0.0309(8) 0.0016(6) 0.0025(6) -0.0013(6)
    C26 0.0335(8) 0.0326(8) 0.0305(8) 0.0023(6) 0.0036(6) 0.0012(6)
    C27 0.0435(10) 0.0446(10) 0.0535(11) 0.0141(8) 0.0003(8) 0.0048(8)
    C28 0.0461(10) 0.0368(9) 0.0492(10) 0.0022(7) 0.0069(8) 0.0103(7)
_geom_special_details
;
All e.s.d.'s (except the e.s.d. in the dihedral angle between two l.s. planes)
are estimated using the full covariance matrix. The cell e.s.d.'s are taken
into account individually in the estimation of e.s.d.'s in distances, angles
and torsion angles; correlations between e.s.d.'s in cell parameters are only
used when they are defined by crystal symmetry. An approximate (isotropic)
treatment of cell e.s.d.'s is used for estimating e.s.d.'s involving l.s.
planes.
;
loop_
    _geom_bond_atom_site_label_1
    _geom_bond_atom_site_label_2
    _geom_bond_site_symmetry_2
    _geom_bond_distance
    _geom_bond_publ_flag
    N1 C15 . 1.379(2) ?
    N1 C16 . 1.380(2) ?
    N1 C17 . 1.450(2) ?
    N2 C25 . 1.381(2) ?
    N2 C26 . 1.3867(19) ?
    N2 C27 . 1.457(2) ?
    O1 C5 . 1.372(2) ?
    O1 C8 . 1.401(4) ?
    C1 C19 . 1.509(2) ?
    C1 C9 . 1.521(2) ?
    C1 C2 . 1.529(2) ?
    C1 H1 . 0.9800 ?
    C2 C7 . 1.375(2) ?
    C2 C3 . 1.389(2) ?
    C3 C4 . 1.374(2) ?
    C3 H3 . 0.9300 ?
    C4 C5 . 1.377(3) ?
    C4 H4 . 0.9300 ?
    C5 C6 . 1.376(3) ?
    C6 C7 . 1.395(3) ?
    C6 H6 . 0.9300 ?
    C7 H7 . 0.9300 ?
    C8 H8A . 0.9600 ?
    C8 H8B . 0.9600 ?
    C8 H8C . 0.9600 ?
    C9 C16 . 1.366(2) ?
    C9 C10 . 1.440(2) ?
    C10 C11 . 1.408(2) ?
    C10 C15 . 1.413(2) ?
    C11 C12 . 1.376(2) ?
    C11 H11 . 0.9300 ?
    C12 C13 . 1.390(3) ?
    C12 H12 . 0.9300 ?
    C13 C14 . 1.373(3) ?
    C13 H13 . 0.9300 ?
    C14 C15 . 1.394(2) ?
    C14 H14 . 0.9300 ?
    C16 C18 . 1.494(2) ?
    C17 H17A . 0.9600 ?
    C17 H17B . 0.9600 ?
    C17 H17C . 0.9600 ?
    C18 H18A . 0.9600 ?
    C18 H18B . 0.9600 ?
    C18 H18C . 0.9600 ?
    C19 C26 . 1.372(2) ?
    C19 C20 . 1.432(2) ?
    C20 C21 . 1.401(2) ?
    C20 C25 . 1.410(2) ?
    C21 C22 . 1.371(2) ?
    C21 H21 . 0.9300 ?
    C22 C23 . 1.400(3) ?
    C22 H22 . 0.9300 ?
    C23 C24 . 1.376(3) ?
    C23 H23 . 0.9300 ?
    C24 C25 . 1.391(2) ?
    C24 H24 . 0.9300 ?
    C26 C28 . 1.493(2) ?
    C27 H27A . 0.9600 ?
    C27 H27B . 0.9600 ?
    C27 H27C . 0.9600 ?
    C28 H28A . 0.9600 ?
    C28 H28B . 0.9600 ?
    C28 H28C . 0.9600 ?
loop_
    _geom_angle_atom_site_label_1
    _geom_angle_atom_site_label_2
    _geom_angle_atom_site_label_3
    _geom_angle_site_symmetry_1
    _geom_angle_site_symmetry_3
    _geom_angle
    _geom_angle_publ_flag
    C15 N1 C16 . . 108.65(13) ?
    C15 N1 C17 . . 125.05(15) ?
    C16 N1 C17 . . 126.26(15) ?
    C25 N2 C26 . . 108.65(12) ?
    C25 N2 C27 . . 124.55(14) ?
    C26 N2 C27 . . 126.80(14) ?
    C5 O1 C8 . . 118.2(2) ?
    C19 C1 C9 . . 112.38(12) ?
    C19 C1 C2 . . 114.70(13) ?
    C9 C1 C2 . . 112.06(12) ?
    C19 C1 H1 . . 105.6 ?
    C9 C1 H1 . . 105.6 ?
    C2 C1 H1 . . 105.6 ?
    C7 C2 C3 . . 117.22(15) ?
    C7 C2 C1 . . 123.63(14) ?
    C3 C2 C1 . . 119.15(14) ?
    C4 C3 C2 . . 121.69(17) ?
    C4 C3 H3 . . 119.2 ?
    C2 C3 H3 . . 119.2 ?
    C5 C4 C3 . . 120.34(18) ?
    C5 C4 H4 . . 119.8 ?
    C3 C4 H4 . . 119.8 ?
    O1 C5 C4 . . 115.59(19) ?
    O1 C5 C6 . . 125.1(2) ?
    C4 C5 C6 . . 119.35(17) ?
    C5 C6 C7 . . 119.62(18) ?
    C5 C6 H6 . . 120.2 ?
    C7 C6 H6 . . 120.2 ?
    C2 C7 C6 . . 121.77(17) ?
    C2 C7 H7 . . 119.1 ?
    C6 C7 H7 . . 119.1 ?
    O1 C8 H8A . . 109.5 ?
    O1 C8 H8B . . 109.5 ?
    H8A C8 H8B . . 109.5 ?
    O1 C8 H8C . . 109.5 ?
    H8A C8 H8C . . 109.5 ?
    H8B C8 H8C . . 109.5 ?
    C16 C9 C10 . . 106.89(13) ?
    C16 C9 C1 . . 123.61(14) ?
    C10 C9 C1 . . 129.50(14) ?
    C11 C10 C15 . . 117.53(14) ?
    C11 C10 C9 . . 135.90(15) ?
    C15 C10 C9 . . 106.57(13) ?
    C12 C11 C10 . . 119.50(15) ?
    C12 C11 H11 . . 120.2 ?
    C10 C11 H11 . . 120.2 ?
    C11 C12 C13 . . 121.45(16) ?
    C11 C12 H12 . . 119.3 ?
    C13 C12 H12 . . 119.3 ?
    C14 C13 C12 . . 121.14(16) ?
    C14 C13 H13 . . 119.4 ?
    C12 C13 H13 . . 119.4 ?
    C13 C14 C15 . . 117.65(16) ?
    C13 C14 H14 . . 121.2 ?
    C15 C14 H14 . . 121.2 ?
    N1 C15 C14 . . 129.36(15) ?
    N1 C15 C10 . . 107.91(13) ?
    C14 C15 C10 . . 122.72(15) ?
    C9 C16 N1 . . 109.97(14) ?
    C9 C16 C18 . . 129.17(16) ?
    N1 C16 C18 . . 120.86(15) ?
    N1 C17 H17A . . 109.5 ?
    N1 C17 H17B . . 109.5 ?
    H17A C17 H17B . . 109.5 ?
    N1 C17 H17C . . 109.5 ?
    H17A C17 H17C . . 109.5 ?
    H17B C17 H17C . . 109.5 ?
    C16 C18 H18A . . 109.5 ?
    C16 C18 H18B . . 109.5 ?
    H18A C18 H18B . . 109.5 ?
    C16 C18 H18C . . 109.5 ?
    H18A C18 H18C . . 109.5 ?
    H18B C18 H18C . . 109.5 ?
    C26 C19 C20 . . 107.00(13) ?
    C26 C19 C1 . . 125.84(14) ?
    C20 C19 C1 . . 127.15(13) ?
    C21 C20 C25 . . 118.45(14) ?
    C21 C20 C19 . . 134.46(14) ?
    C25 C20 C19 . . 107.09(13) ?
    C22 C21 C20 . . 119.45(16) ?
    C22 C21 H21 . . 120.3 ?
    C20 C21 H21 . . 120.3 ?
    C21 C22 C23 . . 121.13(17) ?
    C21 C22 H22 . . 119.4 ?
    C23 C22 H22 . . 119.4 ?
    C24 C23 C22 . . 120.98(16) ?
    C24 C23 H23 . . 119.5 ?
    C22 C23 H23 . . 119.5 ?
    C23 C24 C25 . . 117.91(16) ?
    C23 C24 H24 . . 121.0 ?
    C25 C24 H24 . . 121.0 ?
    N2 C25 C24 . . 130.18(15) ?
    N2 C25 C20 . . 107.76(13) ?
    C24 C25 C20 . . 122.07(15) ?
    C19 C26 N2 . . 109.49(13) ?
    C19 C26 C28 . . 129.77(14) ?
    N2 C26 C28 . . 120.74(13) ?
    N2 C27 H27A . . 109.5 ?
    N2 C27 H27B . . 109.5 ?
    H27A C27 H27B . . 109.5 ?
    N2 C27 H27C . . 109.5 ?
    H27A C27 H27C . . 109.5 ?
    H27B C27 H27C . . 109.5 ?
    C26 C28 H28A . . 109.5 ?
    C26 C28 H28B . . 109.5 ?
    H28A C28 H28B . . 109.5 ?
    C26 C28 H28C . . 109.5 ?
    H28A C28 H28C . . 109.5 ?
    H28B C28 H28C . . 109.5 ?
data_global
_journal_date_recd_electronic     2009-05-08
_journal_date_accepted     2009-05-12
_journal_name_full     'Acta Crystallographica, Section E'
_journal_year     2009
_journal_volume     65
_journal_issue      6
_journal_page_first     o1332
_journal_page_last     o1332
_journal_paper_category     QO
_journal_coeditor_code     XU2523
_publ_contact_author_name     'Du, Zhi-Qiang'
_publ_contact_author_address
;
 Department of Chemistry
 Zhejiang University
 Hangzhou 310027
 People's Republic of China
;
_publ_contact_author_email     duzq@zju.edu.cn
_publ_contact_author_fax     '86-571-87951895'
_publ_contact_author_phone     '86-571-87951352'
_publ_section_title
;
1,1',2,2'-Tetramethyl-3,3'-(4-methoxybenzylidene)di-1<i>H</i>-indole
;
loop_
    _publ_author_name
    _publ_author_address
    'Zhang, Cai-Li'
;
 Department of Chemistry
 Zhejiang University
 Hangzhou 310027
 People's Republic of China
;
    'Ye, Ping-Ping'
;
 Department of Chemistry
 Zhejiang University
 Hangzhou 310027
 People's Republic of China
;
    'Du, Zhi-Qiang'
;
 Department of Chemistry
 Zhejiang University
 Hangzhou 310027
 People's Republic of China
;
