# Supplementary material for: 1,1′,2,2′-Tetra­methyl-3,3′-(4-methoxy­benzyl­idene)di-1H-indole
Source: Acta Crystallogr Sect E Struct Rep Online. 2009 May 20;65(Pt 6):o1332. doi: 10.1107/S1600536809017759 (PMC2969556; doi:10.1107/S1600536809017759)
Supplement: Supplementary file 2 [file e-65-o1332-Isup2.hkl]

#
# h,k,l, Fc-squared, Fo-squared, sigma(Fo-squared) and status flag
#
data_I
_shelx_title ' 3 in P 21/n'
_shelx_refln_list_code          4
_shelx_F_calc_maximum      214.25
_exptl_crystal_F_000       872.00
_reflns_d_resolution_high  0.8409
 
loop_
 _symmetry_equiv_pos_as_xyz
 'x, y, z'
 '-x+1/2, y+1/2, -z+1/2'
 '-x, -y, -z'
 'x-1/2, -y-1/2, z-1/2'
 
_cell_length_a    10.6647
_cell_length_b    13.2088
_cell_length_c    16.1494
_cell_angle_alpha  90.000
_cell_angle_beta   97.174
_cell_angle_gamma  90.000
 
_shelx_F_squared_multiplier     1.000
 
loop_
 _refln_index_h
 _refln_index_k
 _refln_index_l
 _refln_F_squared_calc
 _refln_F_squared_meas
 _refln_F_squared_sigma
 _refln_observed_status
   2   0   0     9004.46     8244.29    208.18 o
   4   0   0     3784.34     3831.57     69.73 o
   6   0   0      309.66      327.61      7.67 o
   8   0   0      375.28      336.47     39.53 o
  10   0   0       42.98       34.70      5.00 o
  12   0   0        0.20        0.00      3.00 o
   1   1   0     1148.82     1140.00     15.95 o
   2   1   0    45901.78    32448.19    939.79 o
   3   1   0     5432.96     5038.13     64.35 o
   4   1   0      532.60      275.23     11.34 o
   5   1   0     4704.09     4926.50    208.22 o
   6   1   0        1.17        1.00      0.67 o
   7   1   0        0.06        0.07      0.76 o
   8   1   0       10.18       11.09      1.97 o
   9   1   0       16.16       10.98      2.21 o
  10   1   0       50.21       55.96      4.01 o
  11   1   0       14.64       17.05      3.07 o
  12   1   0        8.25       18.45      3.30 o
   0   2   0     5702.80     5568.33    100.25 o
   1   2   0     6900.16     6781.41     79.85 o
   2   2   0      255.83      251.99      3.88 o
   3   2   0     6004.47     5836.70    101.62 o
   4   2   0        0.53        1.57      1.30 o
   5   2   0       17.20       24.55      1.60 o
   6   2   0        1.41        3.61      0.95 o
   7   2   0      160.33      152.41      3.94 o
   8   2   0        4.23        3.65      1.68 o
   9   2   0       72.35       75.51      3.98 o
  10   2   0       71.78       58.65      5.02 o
  11   2   0       42.37       59.12      4.60 o
  12   2   0        0.26        0.64      2.47 o
   1   3   0       82.11       74.98      2.00 o
   2   3   0      311.92      245.13      3.65 o
   3   3   0     1972.21     1765.75     21.51 o
   4   3   0     1705.02     1764.79     24.67 o
   5   3   0        2.59        0.30      0.54 o
   6   3   0     1484.87     1521.59     21.92 o
   7   3   0       93.55       89.56      3.73 o
   8   3   0      205.22      213.86      5.08 o
   9   3   0       89.12       73.34      3.90 o
  10   3   0        5.81        5.60      2.24 o
  11   3   0       14.08       13.01      2.87 o
  12   3   0       14.93       14.37      3.34 o
   0   4   0       10.94       24.69      1.28 o
   1   4   0     2371.69     2373.23     30.43 o
   2   4   0       39.45       28.25      0.91 o
   3   4   0      639.86      579.12      7.90 o
   4   4   0      585.26      603.67      8.26 o
   5   4   0      138.43       96.58      5.10 o
   6   4   0       13.83        4.33      1.54 o
   7   4   0       32.66       46.08      2.44 o
   8   4   0      275.17      250.24      6.88 o
   9   4   0       17.15       18.59      2.64 o
  10   4   0       64.86       59.27      5.93 o
  11   4   0       17.36       13.81      3.73 o
  12   4   0        0.89        1.33      2.67 o
   1   5   0       96.23      122.83      2.21 o
   2   5   0     1295.82     1314.73     16.66 o
   3   5   0     1049.59     1127.31     14.55 o
   4   5   0       31.49       26.71      1.33 o
   5   5   0      193.96      195.06      4.39 o
   6   5   0      196.24      193.98      4.62 o
   7   5   0        0.01        0.08      1.21 o
   8   5   0       97.32      103.06      3.70 o
   9   5   0        0.00        0.23      1.83 o
  10   5   0        0.04        0.00      1.83 o
  11   5   0        2.18        0.68      2.28 o
   0   6   0      468.22      595.90     14.85 o
   1   6   0       38.06       34.48      1.27 o
   2   6   0        0.55        1.59      0.77 o
   3   6   0      106.82      120.12      2.69 o
   4   6   0      299.65      288.99      4.90 o
   5   6   0       32.19       35.77      2.74 o
   6   6   0       10.19        7.29      1.64 o
   7   6   0       42.34       44.86      2.69 o
   8   6   0       82.62       94.55      3.72 o
   9   6   0      385.33      369.81     11.44 o
  10   6   0       17.77       23.69      3.20 o
  11   6   0        1.23        1.40      2.51 o
   1   7   0      214.04      227.94      4.65 o
   2   7   0      101.14      111.26      3.04 o
   3   7   0       34.41       34.95      1.42 o
   4   7   0       16.69       25.12      1.50 o
   5   7   0       10.72        8.49      1.51 o
   6   7   0      102.08      106.36      3.58 o
   7   7   0      454.26      436.06      8.64 o
   8   7   0       91.46       96.79      3.84 o
   9   7   0       13.37       10.48      2.22 o
  10   7   0       73.23       72.79      6.30 o
  11   7   0       62.89       61.89      4.72 o
   0   8   0      269.98      278.12      6.41 o
   1   8   0      513.25      509.00      8.72 o
   2   8   0      161.25      159.90      3.95 o
   3   8   0      195.82      222.44      4.99 o
   4   8   0       96.51       97.73      3.29 o
   5   8   0        4.94        0.66      1.34 o
   6   8   0       59.24       52.18      2.98 o
   7   8   0       86.19       78.42      3.58 o
   8   8   0       23.14       22.62      2.59 o
   9   8   0      324.72      308.16      7.48 o
  10   8   0        0.10        0.00      3.33 o
   1   9   0       52.51       43.12      1.98 o
   2   9   0      114.02      108.54      3.03 o
   3   9   0        6.54        6.21      1.23 o
   4   9   0       23.14       29.61      2.28 o
   5   9   0       35.41       35.38      3.42 o
   6   9   0      282.79      247.76      6.24 o
   7   9   0      235.20      258.13      6.45 o
   8   9   0       16.74       23.57      2.74 o
   9   9   0        3.68        1.80      1.97 o
  10   9   0        0.49        2.23      2.50 o
   0  10   0      135.86      145.90      5.00 o
   1  10   0      500.87      490.15      7.98 o
   2  10   0       37.61       40.28      2.22 o
   3  10   0      135.48      146.16      3.84 o
   4  10   0        0.18        0.74      1.70 o
   5  10   0      455.89      454.93      9.13 o
   6  10   0      253.35      267.67      6.64 o
   7  10   0       90.46       86.98      6.14 o
   8  10   0      143.06      135.56      4.95 o
   9  10   0      180.19      194.66      8.09 o
   1  11   0      398.17      373.06      6.90 o
   2  11   0        0.56        0.82      1.34 o
   3  11   0      796.21      784.34     13.52 o
   4  11   0      177.11      187.92      5.29 o
   5  11   0       22.13       25.69      2.73 o
   6  11   0       23.85       36.00      3.05 o
   7  11   0       62.11       72.00      3.95 o
   8  11   0        2.74        6.54      2.45 o
   0  12   0      252.52      250.72     11.18 o
   1  12   0       63.22       63.00      3.48 o
   2  12   0      170.16      188.85      4.75 o
   3  12   0       59.78       52.89      4.53 o
   4  12   0      108.79      109.93      4.20 o
   5  12   0      111.54      117.96      4.54 o
   6  12   0        5.77        7.57      2.30 o
   7  12   0        8.14        9.16      2.46 o
   8  12   0       48.94       50.52      6.41 o
   1  13   0       58.54       47.44      3.02 o
   2  13   0      128.36      137.75      4.96 o
   3  13   0        6.78        1.17      2.21 o
   4  13   0       34.32       33.56      3.57 o
   5  13   0       40.07       33.39      3.81 o
   6  13   0       11.17       11.73      3.03 o
   7  13   0        9.55        6.62      3.07 o
   0  14   0        4.47        5.67      4.34 o
   1  14   0       24.43       23.39      5.17 o
   2  14   0       10.50       12.01      4.67 o
   3  14   0       70.80       55.71      8.01 o
   4  14   0        0.28        1.10      3.37 o
   5  14   0        3.97        4.02      3.83 o
   1  15   0       96.18       93.08      6.59 o
   2  15   0        0.19        0.67      4.34 o
   3  15   0       10.04       17.01      5.67 o
 -11   0   1      132.70      112.09      7.67 o
  -9   0   1      240.99       91.41      7.67 o
  -7   0   1      486.21      507.09     11.34 o
  -5   0   1      555.87      490.41     10.34 o
  -3   0   1    19324.47    18022.89    324.94 o
  -1   0   1        0.15        0.00      1.00 o
   1   0   1      735.83      684.24     13.01 o
   5   0   1       48.60       45.71      2.00 o
   7   0   1       10.42        9.26      3.00 o
   9   0   1      141.24      119.10      7.34 o
  11   0   1        0.09        5.00      3.34 o
 -12   1   1       33.80       35.41      8.17 o
 -11   1   1        3.26        2.05      2.23 o
 -10   1   1       40.23       35.83      3.10 o
  -9   1   1      110.54       94.75      5.35 o
  -8   1   1      336.60      327.69      7.82 o
  -7   1   1      136.24      110.49      4.00 o
  -6   1   1      101.49      114.31      2.71 o
  -5   1   1     4370.86     4306.63    142.49 o
  -4   1   1     1141.00     1151.76     15.45 o
  -3   1   1     1347.29     1403.20     18.52 o
  -2   1   1        5.50       12.95      1.50 o
  -1   1   1     7255.46     6754.94     74.81 o
   0   1   1     1832.74     1716.79     38.81 o
   1   1   1     4858.37     4395.35     60.08 o
   2   1   1      611.52      469.63     68.39 o
   3   1   1     6694.04     6736.43    110.58 o
   4   1   1     1876.47     1805.43     27.89 o
   5   1   1      817.38      762.11     23.79 o
   6   1   1      206.68      185.16      4.38 o
   7   1   1        0.63        2.75      2.43 o
   8   1   1        3.85        2.45      1.44 o
   9   1   1      588.18      549.76     13.12 o
  10   1   1        2.14        3.84      2.36 o
  11   1   1       16.25       18.54      3.18 o
  12   1   1        4.54        7.10      4.84 o
 -12   2   1       13.86        9.11      2.94 o
 -11   2   1       28.98       36.65      6.84 o
 -10   2   1      128.05      126.06      5.00 o
  -9   2   1      902.35      829.86     16.71 o
  -8   2   1        0.67        4.60      1.71 o
  -7   2   1     2463.18     2334.77     48.57 o
  -6   2   1     3799.16     3979.06     59.91 o
  -5   2   1      281.19      334.69      6.54 o
  -4   2   1        8.14        6.70      0.87 o
  -3   2   1     1730.64     1664.33     20.28 o
  -2   2   1     5070.85     4615.77     54.20 o
  -1   2   1     1983.11     1959.32     24.32 o
   0   2   1     4771.26     4811.74     53.22 o
   1   2   1      108.61       87.41      1.59 o
   2   2   1      126.54      133.32      5.16 o
   3   2   1       47.32       26.65      1.41 o
   4   2   1      179.84      175.62      3.81 o
   5   2   1     1716.40     1679.31     28.67 o
   6   2   1      173.97      190.52      4.17 o
   7   2   1      177.79      139.52      3.59 o
   8   2   1      488.83      504.90     10.75 o
   9   2   1      134.97      156.76      5.26 o
  10   2   1       42.78       35.57      3.30 o
  11   2   1       10.20        7.30      2.71 o
  12   2   1       17.32        7.84      3.07 o
 -12   3   1        0.65        1.59      2.47 o
 -11   3   1      121.16      121.78      5.38 o
 -10   3   1       22.92       16.56      2.67 o
  -9   3   1      439.33      400.76      9.46 o
  -8   3   1      563.70      572.41     11.54 o
  -7   3   1       12.13       11.58      2.70 o
  -6   3   1        4.22        5.42      1.56 o
  -5   3   1       26.13       44.92      4.96 o
  -4   3   1     1025.74     1014.33     12.97 o
  -3   3   1      223.90      202.71      3.24 o
  -2   3   1     1696.20     1759.30     23.21 o
  -1   3   1      514.97      477.38      6.28 o
   0   3   1     4134.37     3985.44     48.84 o
   1   3   1        0.02        0.27      0.25 o
   2   3   1      227.57      198.29      4.66 o
   3   3   1      906.20      829.01     11.46 o
   4   3   1      535.54      716.24     10.94 o
   5   3   1      956.73     1079.56     26.11 o
   6   3   1      113.72      101.91      3.34 o
   7   3   1       28.36       35.24      2.74 o
   8   3   1      104.74      103.84      4.86 o
   9   3   1       16.28       17.97      2.58 o
  10   3   1      233.76      219.02      7.43 o
  11   3   1       44.30       55.98      4.24 o
  12   3   1        0.89        3.50      3.17 o
 -12   4   1       45.75       46.09      5.59 o
 -11   4   1       47.59       42.11      3.77 o
 -10   4   1        0.00        1.18      2.01 o
  -9   4   1       12.35        6.46      2.11 o
  -8   4   1      137.26      153.37      4.33 o
  -7   4   1      145.33      150.15      4.88 o
  -6   4   1        2.18        0.44      0.81 o
  -5   4   1       36.71       31.78      1.20 o
  -4   4   1       77.70       73.31      1.89 o
  -3   4   1      382.80      409.02      5.40 o
  -2   4   1      664.19      644.27      8.84 o
  -1   4   1      295.77      294.48      4.02 o
   0   4   1      461.24      447.81      5.75 o
   1   4   1        2.74       14.37      2.31 o
   2   4   1      655.79      689.42      9.09 o
   3   4   1       12.97       20.30      1.05 o
   4   4   1       38.99       40.72      1.77 o
   5   4   1       42.88       58.35      2.31 o
   6   4   1      573.04      622.74     10.34 o
   7   4   1       28.14       34.90      2.29 o
   8   4   1      229.54      233.23      5.53 o
   9   4   1      258.54      244.35      7.14 o
  10   4   1       71.09       52.02      3.95 o
  11   4   1       31.18       39.69      3.90 o
  12   4   1        1.43        2.06      2.80 o
 -11   5   1        2.24        0.30      2.28 o
 -10   5   1        0.14        0.62      2.11 o
  -9   5   1       28.44       19.75      2.76 o
  -8   5   1       63.91       64.39      3.80 o
  -7   5   1      315.46      302.07      6.35 o
  -6   5   1       22.08       27.39      1.88 o
  -5   5   1      761.98      693.06     11.12 o
  -4   5   1     1583.23     1652.63     19.54 o
  -3   5   1     1303.31     1285.67     15.19 o
  -2   5   1      693.96      703.00     10.55 o
  -1   5   1     1461.97     1579.59     18.36 o
   0   5   1       84.10       94.11      1.89 o
   1   5   1      101.68       79.29      2.14 o
   2   5   1     1324.85     1375.28     17.31 o
   3   5   1       24.80       40.87      1.44 o
   4   5   1      947.77     1064.21     13.90 o
   5   5   1       68.34      100.81      2.95 o
   6   5   1       68.50       82.55      2.93 o
   7   5   1        4.84        7.20      1.55 o
   8   5   1      724.44      672.25     11.76 o
   9   5   1        8.79       12.10      7.34 o
  10   5   1        7.76        3.89      2.44 o
  11   5   1        7.70        7.00      2.64 o
 -11   6   1       37.07       39.67     10.45 o
 -10   6   1       32.31       31.26      3.44 o
  -9   6   1      247.46      260.99      6.53 o
  -8   6   1      824.57      797.55     13.61 o
  -7   6   1       24.68       35.11      2.39 o
  -6   6   1       80.30       88.99      3.10 o
  -5   6   1      328.36      309.31      6.12 o
  -4   6   1       28.81       29.45      1.48 o
  -3   6   1      438.64      396.99      5.58 o
  -2   6   1      191.46      206.22      4.23 o
  -1   6   1       74.97       92.37      2.06 o
   0   6   1     2067.60     2148.29     24.74 o
   1   6   1      318.26      318.78      5.04 o
   2   6   1      130.58      137.47      2.87 o
   3   6   1      867.78      949.56     12.72 o
   4   6   1        2.81        7.13      2.16 o
   5   6   1      174.36      189.88      4.47 o
   6   6   1       17.56       23.79      1.98 o
   7   6   1       28.13       36.42      2.51 o
   8   6   1       28.23       37.29      2.76 o
   9   6   1       11.57       10.03      2.51 o
  10   6   1        6.15        5.42      2.85 o
  11   6   1        1.97        0.00      2.44 o
 -11   7   1       27.94       18.29      3.34 o
 -10   7   1       20.52       16.21      4.91 o
  -9   7   1        0.06        1.11      2.36 o
  -8   7   1       36.72       41.38      4.82 o
  -7   7   1       24.58       31.87      2.53 o
  -6   7   1        9.78        8.00      1.64 o
  -5   7   1       49.46       47.57      2.74 o
  -4   7   1     2328.28     2205.23     27.72 o
  -3   7   1      971.84      984.70     12.36 o
  -2   7   1        9.78        2.06      1.01 o
  -1   7   1      316.55      375.77      5.57 o
   0   7   1      186.21      186.94      3.36 o
   1   7   1       78.11       92.68      2.43 o
   2   7   1      651.02      648.97     10.19 o
   3   7   1      346.28      370.71      6.09 o
   4   7   1       52.09       60.22      2.53 o
   5   7   1       16.14       22.10      1.97 o
   6   7   1       13.18       16.25      1.87 o
   7   7   1        0.35        0.67      1.51 o
   8   7   1       15.60       18.01      2.35 o
   9   7   1      219.90      221.21      6.08 o
  10   7   1       54.80       60.13      6.17 o
  11   7   1        0.26        0.75      2.56 o
 -10   8   1       19.16       19.35      3.31 o
  -9   8   1      161.45      158.75      5.23 o
  -8   8   1       63.50       71.06      3.56 o
  -7   8   1      591.77      593.20     11.03 o
  -6   8   1       96.34       83.18      3.56 o
  -5   8   1       77.05       72.25      3.03 o
  -4   8   1      182.25      190.07      4.06 o
  -3   8   1       80.24       63.68      2.21 o
  -2   8   1      878.70      847.07     11.83 o
  -1   8   1       28.99       35.32      1.61 o
   0   8   1      894.27      978.46     12.35 o
   1   8   1       48.14       33.94      1.72 o
   2   8   1      461.02      512.23      8.86 o
   3   8   1       39.87       47.07      2.02 o
   4   8   1        0.99        0.63      1.07 o
   5   8   1       95.77       92.07      3.35 o
   6   8   1       90.51       87.74      4.96 o
   7   8   1       44.93       54.69      3.23 o
   8   8   1        1.22        2.56      1.80 o
   9   8   1        4.17        4.19      2.17 o
  10   8   1      118.24      137.29      5.86 o
 -10   9   1       26.15       28.22      5.05 o
  -9   9   1       99.64       97.59      4.33 o
  -8   9   1      124.92      115.68      4.40 o
  -7   9   1       13.12       15.60      2.33 o
  -6   9   1     1232.55     1201.08     19.15 o
  -5   9   1      277.47      313.68      6.86 o
  -4   9   1      904.06      971.16     15.52 o
  -3   9   1      110.53      117.68      3.17 o
  -2   9   1       72.39       81.17      2.58 o
  -1   9   1     1209.48     1205.50     15.13 o
   0   9   1        0.02        2.65      0.91 o
   1   9   1      395.83      398.70      6.59 o
   2   9   1       57.33       60.26      2.62 o
   3   9   1       66.53       50.62      2.28 o
   4   9   1        5.64        7.76      2.82 o
   5   9   1       19.56       26.97      2.55 o
   6   9   1      694.36      661.15     11.94 o
   7   9   1      139.97      137.91      4.73 o
   8   9   1      156.87      158.04      5.21 o
   9   9   1        3.75        3.08      2.10 o
  10   9   1        6.41        6.77      2.85 o
  -9  10   1        0.18        0.56      2.04 o
  -8  10   1        0.85        0.73      1.97 o
  -7  10   1      216.64      219.74      6.12 o
  -6  10   1      597.03      584.33     11.07 o
  -5  10   1        0.97        0.70      1.71 o
  -4  10   1      982.83      985.09     16.74 o
  -3  10   1       55.92       50.73      2.75 o
  -2  10   1       75.61       97.28      3.37 o
  -1  10   1       23.33       26.09      1.72 o
   0  10   1       16.85       21.27      1.57 o
   1  10   1       16.14       22.65      1.76 o
   2  10   1      451.96      446.74      7.58 o
   3  10   1      807.95      820.85     12.16 o
   4  10   1      100.07       96.42      3.77 o
   5  10   1      107.90      114.51      4.21 o
   6  10   1        1.83        2.64      1.91 o
   7  10   1       90.72       97.10      4.23 o
   8  10   1       55.50       58.92      3.64 o
   9  10   1        3.62        3.91      2.29 o
  -9  11   1        0.05        0.17      2.40 o
  -8  11   1       60.58       57.22      5.70 o
  -7  11   1       19.19       23.33      2.71 o
  -6  11   1      144.88      144.73      5.59 o
  -5  11   1      793.86      724.79     13.03 o
  -4  11   1       35.25       34.34      2.69 o
  -3  11   1      130.50      113.52      4.03 o
  -2  11   1      224.19      207.36      4.75 o
  -1  11   1      589.80      514.14     10.93 o
   0  11   1      577.20      571.75      9.17 o
   1  11   1       80.06       85.43      3.13 o
   2  11   1       15.65       15.21      1.89 o
   3  11   1       29.18       27.47      2.50 o
   4  11   1       11.74        7.67      1.93 o
   5  11   1      411.58      410.44      8.75 o
   6  11   1      275.35      295.04      7.22 o
   7  11   1       40.10       51.03      3.60 o
   8  11   1        2.37        0.98      2.07 o
  -8  12   1        2.52        2.56      2.71 o
  -7  12   1        8.95        9.61      3.14 o
  -6  12   1        2.73        9.49      2.94 o
  -5  12   1      203.62      228.92      7.67 o
  -4  12   1        7.51       11.57      2.60 o
  -3  12   1      137.89      110.61      5.10 o
  -2  12   1       48.59       42.79      2.52 o
  -1  12   1       69.12       71.15      3.35 o
   0  12   1      756.92      687.77     11.78 o
   1  12   1      252.46      234.43      5.37 o
   2  12   1      576.09      546.58      9.29 o
   3  12   1       19.31       19.35      2.47 o
   4  12   1      124.76      123.41      4.48 o
   5  12   1      172.56      184.71      6.32 o
   6  12   1       68.27       80.87      4.22 o
   7  12   1        0.33        1.77      2.26 o
   8  12   1       86.28       85.60      4.48 o
  -7  13   1       21.86       25.17      3.78 o
  -6  13   1        3.44        4.15      2.86 o
  -5  13   1        1.17        2.25      2.28 o
  -4  13   1       43.13       39.06      3.80 o
  -3  13   1       81.61       77.48      5.21 o
  -2  13   1       58.21       56.89      4.13 o
  -1  13   1        5.76        2.22      2.01 o
   0  13   1        2.42        4.11      2.10 o
   1  13   1      115.61      119.93      5.04 o
   2  13   1       19.30       18.96      2.94 o
   3  13   1        5.84        2.32      2.08 o
   4  13   1        2.43        2.48      2.47 o
   5  13   1       15.47       12.63      3.01 o
   6  13   1      136.19      155.69      9.16 o
  -5  14   1        2.78        2.33      2.63 o
  -4  14   1        1.53        0.00      2.44 o
  -3  14   1        1.90        2.32      2.67 o
  -2  14   1       17.22       15.17      3.67 o
  -1  14   1       75.11       67.51      4.40 o
   0  14   1       69.57       65.54      4.15 o
   1  14   1       67.01       77.58      4.48 o
   2  14   1       44.68       44.96      9.17 o
   3  14   1        2.41        7.89      3.69 o
   4  14   1        0.30        0.39      3.38 o
   5  14   1       41.41       33.40      5.69 o
  -3  15   1        6.60        0.33      4.34 o
  -2  15   1       50.09       54.38      7.67 o
  -1  15   1       27.69       23.11      6.34 o
   0  15   1       18.89       19.40      4.01 o
   1  15   1       11.99       15.68      5.67 o
   2  15   1        7.93        9.34      5.34 o
   3  15   1        0.23        4.00      4.67 o
 -12   0   2       10.78       24.69      5.34 o
 -10   0   2       22.86       33.70      4.67 o
  -6   0   2      841.62      965.82     19.35 o
  -4   0   2    10003.59     9897.36    177.48 o
  -2   0   2    20282.95    16500.60    519.11 o
   0   0   2     1003.14      993.84     16.35 o
   2   0   2     5825.81     5724.17    102.75 o
   4   0   2      240.64      249.60     36.53 o
   6   0   2      197.98      209.84      5.34 o
   8   0   2      254.13      253.88      8.34 o
  10   0   2       80.58       69.06      6.01 o
  12   0   2       30.88       45.71      6.34 o
 -12   1   2       10.06       13.52      3.30 o
 -11   1   2        4.61        1.65      2.32 o
 -10   1   2       42.67       44.33      3.37 o
  -9   1   2        0.35        0.10      1.60 o
  -8   1   2      322.10      200.84     11.01 o
  -7   1   2     1322.08     1380.92     21.72 o
  -6   1   2     2234.42     2471.28     78.51 o
  -5   1   2       52.81       64.23      1.78 o
  -4   1   2     6766.52     6582.73    106.35 o
  -3   1   2     7873.29     7588.93     96.37 o
  -2   1   2     1213.26     1278.64     20.85 o
  -1   1   2     2343.82     2250.62     24.99 o
   0   1   2     2055.45     1871.21     25.50 o
   1   1   2      153.66      139.87      3.17 o
   2   1   2       22.66       21.02      0.65 o
   3   1   2     1848.61     1868.58     32.16 o
   4   1   2      178.78      173.47      4.48 o
   5   1   2        0.00        1.81      1.49 o
   6   1   2        0.12        1.37      0.73 o
   7   1   2       23.29       19.36      1.69 o
   8   1   2      232.05      225.00      8.05 o
   9   1   2        3.64        3.66      1.84 o
  10   1   2      178.70      184.92      6.84 o
  11   1   2       98.82       77.79      4.83 o
  12   1   2       28.40       34.00      4.12 o
 -12   2   2       32.58       23.46      4.50 o
 -11   2   2        7.66        6.39      2.44 o
 -10   2   2      219.94      220.56      6.64 o
  -9   2   2      111.22      120.69      4.72 o
  -8   2   2        0.76        1.05      1.26 o
  -7   2   2       52.71       63.18      6.97 o
  -6   2   2      703.10      601.93     10.01 o
  -5   2   2     3966.58     3790.71     45.59 o
  -4   2   2     3350.55     3561.99     99.63 o
  -3   2   2     4805.25     4493.08     66.53 o
  -2   2   2     1880.68     1771.95     20.00 o
  -1   2   2      781.68      734.72     16.74 o
   0   2   2        2.36        6.82      1.40 o
   1   2   2       55.59       54.98      1.21 o
   2   2   2      770.71      709.46      8.41 o
   3   2   2      127.78      139.34      5.22 o
   4   2   2      203.02      248.88      4.11 o
   5   2   2       97.39      128.14      2.80 o
   6   2   2       12.46       15.95      1.44 o
   7   2   2       45.86       45.04      3.70 o
   8   2   2      105.83      125.58      4.45 o
   9   2   2       15.21       17.31      3.29 o
  10   2   2       86.34       98.76      4.52 o
  11   2   2        0.13        2.07      2.47 o
  12   2   2        3.66        4.89      5.34 o
 -12   3   2        0.68        0.00      2.47 o
 -11   3   2      357.70      358.71      9.58 o
 -10   3   2        8.15        2.90      2.11 o
  -9   3   2      655.36      609.18     13.37 o
  -8   3   2      218.92      226.43      6.71 o
  -7   3   2      235.40      225.72      5.04 o
  -6   3   2      163.94      202.24      5.17 o
  -5   3   2       67.47       66.16      6.19 o
  -4   3   2     1207.76     1219.13     15.45 o
  -3   3   2       94.57       89.09      1.72 o
  -2   3   2      564.60      553.96      6.78 o
  -1   3   2       59.18       66.95      2.28 o
   0   3   2    11016.94    10040.19    110.56 o
   1   3   2     1189.08     1194.23     16.50 o
   2   3   2      606.24      625.66      8.21 o
   3   3   2        6.17        9.27      1.59 o
   4   3   2       85.11      100.90      2.60 o
   5   3   2     1262.69     1298.17     46.28 o
   6   3   2       49.70       32.12      2.29 o
   7   3   2      277.52      286.01      5.90 o
   8   3   2       14.13       15.79      3.34 o
   9   3   2        5.27        2.06      1.88 o
  10   3   2      122.73      112.11      4.84 o
  11   3   2       79.01       74.22      5.07 o
  12   3   2       21.80       20.57      3.65 o
 -12   4   2       39.60       35.78      3.79 o
 -11   4   2       13.56        6.59      2.38 o
 -10   4   2       25.56       28.73      3.07 o
  -9   4   2       42.80       36.80      5.32 o
  -8   4   2      123.31      111.05      6.91 o
  -7   4   2       42.50       42.57      2.35 o
  -6   4   2       31.61       32.00      2.65 o
  -5   4   2      182.38      186.71      3.32 o
  -4   4   2       60.37       84.81      2.07 o
  -3   4   2     1062.68     1081.31     16.04 o
  -2   4   2      350.34      378.45      5.08 o
  -1   4   2     1385.07     1428.08     20.18 o
   0   4   2      396.35      360.79      5.28 o
   1   4   2     1748.85     1689.71     23.29 o
   2   4   2     1480.46     1608.29     19.86 o
   3   4   2      183.93      167.68      3.56 o
   4   4   2      115.87      122.04      3.10 o
   5   4   2        1.18        4.61      1.08 o
   6   4   2       90.67      109.85      3.27 o
   7   4   2     1005.46     1027.37     16.06 o
   8   4   2      880.68      832.32     16.10 o
   9   4   2       72.38       75.01      6.67 o
  10   4   2        6.71        4.64      2.52 o
  11   4   2       59.93       61.83      4.41 o
 -12   5   2        0.99        0.00      3.38 o
 -11   5   2       13.68       12.74      2.99 o
 -10   5   2        0.47        0.16      2.04 o
  -9   5   2       36.02       33.08      2.64 o
  -8   5   2      678.76      667.88     11.65 o
  -7   5   2        0.40        0.35      1.59 o
  -6   5   2      135.39      133.54      3.63 o
  -5   5   2      233.44      274.19      4.65 o
  -4   5   2        4.76        8.30      0.91 o
  -3   5   2      440.64      461.47      6.21 o
  -2   5   2       86.87       79.43      2.26 o
  -1   5   2      140.99      123.74      2.31 o
   0   5   2      403.58      381.61      5.30 o
   1   5   2      542.92      517.93      8.11 o
   2   5   2      962.41      993.83     12.89 o
   3   5   2     1181.75     1264.80     16.15 o
   4   5   2     1327.17     1338.97     17.13 o
   5   5   2       67.41       73.46      2.94 o
   6   5   2       34.81       36.03      2.18 o
   7   5   2        0.00        0.28      1.28 o
   8   5   2       64.49       66.06      3.21 o
   9   5   2      599.89      551.79     12.26 o
  10   5   2       42.95       45.51      3.77 o
  11   5   2       45.81       43.97      4.01 o
 -11   6   2        0.11        0.00      2.44 o
 -10   6   2       24.19       31.56      4.69 o
  -9   6   2        3.30        5.85      1.91 o
  -8   6   2       64.55       68.85      4.23 o
  -7   6   2       64.47       63.79      2.92 o
  -6   6   2      162.02      162.94      4.25 o
  -5   6   2        0.48        1.81      1.03 o
  -4   6   2        2.15        0.10      0.77 o
  -3   6   2     2866.11     3028.50     34.55 o
  -2   6   2      425.85      478.46      6.48 o
  -1   6   2     1085.11     1192.27     14.42 o
   0   6   2       39.78       23.76      1.15 o
   1   6   2      332.54      354.49      5.48 o
   2   6   2       74.33       81.17      2.19 o
   3   6   2     2020.35     1987.82     24.88 o
   4   6   2      403.90      443.15      7.87 o
   5   6   2        1.93        1.69      1.09 o
   6   6   2        0.58        1.95      1.22 o
   7   6   2       94.98      108.12      3.71 o
   8   6   2       41.03       41.31      2.87 o
   9   6   2        2.21        1.01      2.13 o
  10   6   2        0.00        0.00      2.96 o
  11   6   2       10.62        3.83      2.64 o
 -11   7   2        0.21        0.84      2.56 o
 -10   7   2       85.67       95.12      4.91 o
  -9   7   2       16.40       15.54      2.32 o
  -8   7   2       41.46       45.07      3.02 o
  -7   7   2      712.50      746.78     12.77 o
  -6   7   2       24.28       22.23      2.02 o
  -5   7   2        2.11        7.35      1.37 o
  -4   7   2       21.60       25.33      1.64 o
  -3   7   2        0.78        0.52      0.72 o
  -2   7   2      686.59      826.29     11.32 o
  -1   7   2     2925.93     3185.50     36.36 o
   0   7   2      293.58      280.36      4.41 o
   1   7   2      685.28      755.04     11.03 o
   2   7   2      125.40      114.56      2.84 o
   3   7   2       61.47       69.05      2.19 o
   4   7   2      120.07      121.18      3.48 o
   5   7   2       63.82       64.54      2.72 o
   6   7   2       41.97       45.18      2.68 o
   7   7   2       33.41       31.30      2.53 o
   8   7   2       77.64       71.68      3.51 o
   9   7   2       81.68       71.77      4.20 o
  10   7   2        1.81        0.00      2.13 o
  11   7   2        6.09        6.99      3.01 o
 -10   8   2       56.11       59.05      6.23 o
  -9   8   2      107.99      121.76      5.62 o
  -8   8   2        1.31        0.91      1.64 o
  -7   8   2       76.31       82.11      3.62 o
  -6   8   2     1125.69     1084.03     17.30 o
  -5   8   2      275.72      288.98      6.21 o
  -4   8   2        2.52        3.25      1.00 o
  -3   8   2      357.63      415.62      6.87 o
  -2   8   2      119.69      111.71      2.80 o
  -1   8   2      159.17      178.34      3.44 o
   0   8   2      235.40      255.99      4.34 o
   1   8   2        1.39        1.96      0.78 o
   2   8   2      131.30      139.96      3.26 o
   3   8   2      314.03      280.48      5.11 o
   4   8   2      293.14      296.66      6.20 o
   5   8   2      184.88      204.15      5.12 o
   6   8   2       40.48       45.79      3.32 o
   7   8   2       41.88       44.35      2.98 o
   8   8   2        0.30        2.32      1.80 o
   9   8   2       25.57       30.95      3.01 o
  10   8   2       11.82       12.16      3.26 o
 -10   9   2       60.92       65.92      4.98 o
  -9   9   2      132.55      143.87      5.15 o
  -8   9   2       18.49       23.33      2.71 o
  -7   9   2      120.80      128.78      5.63 o
  -6   9   2       39.26       48.85      3.06 o
  -5   9   2        2.00        1.91      1.51 o
  -4   9   2      375.33      413.70      7.09 o
  -3   9   2      265.21      275.60      5.93 o
  -2   9   2       99.27       90.66      2.84 o
  -1   9   2      271.76      268.86      5.06 o
   0   9   2      329.52      347.59      6.04 o
   1   9   2        1.41        1.18      0.89 o
   2   9   2        2.94        1.22      1.01 o
   3   9   2      515.35      499.14      8.08 o
   4   9   2       66.94       57.78      2.88 o
   5   9   2      213.04      202.52      5.34 o
   6   9   2       86.06       81.13      3.65 o
   7   9   2        0.66        0.78      1.69 o
   8   9   2       19.31       28.23      2.83 o
   9   9   2        5.95        7.46      2.37 o
  10   9   2       57.91       71.02      4.88 o
  -9  10   2        7.56        6.76      3.01 o
  -8  10   2        4.48        4.96      3.21 o
  -7  10   2      140.22      133.54      4.69 o
  -6  10   2       23.27       36.85      2.84 o
  -5  10   2       91.26       87.23      3.72 o
  -4  10   2      172.61      182.69      5.01 o
  -3  10   2      364.44      377.52      7.64 o
  -2  10   2       32.70       24.05      1.84 o
  -1  10   2       27.01       28.64      1.78 o
   0  10   2       76.77       74.85      3.37 o
   1  10   2      387.51      387.31      6.79 o
   2  10   2        0.33        0.37      1.10 o
   3  10   2       49.23       57.18      4.81 o
   4  10   2     1023.53      997.27     16.29 o
   5  10   2      653.91      590.89     11.01 o
   6  10   2      171.97      174.83      5.29 o
   7  10   2       32.52       35.89      3.16 o
   8  10   2        0.17        1.97      2.04 o
   9  10   2        1.92        1.16      2.10 o
  -9  11   2        2.56        2.67      2.83 o
  -8  11   2       26.93       25.54      3.60 o
  -7  11   2        0.84        1.61      2.33 o
  -6  11   2        2.63        2.15      2.34 o
  -5  11   2       11.95        9.91      2.73 o
  -4  11   2      258.93      254.93      7.73 o
  -3  11   2      258.86      254.36      6.34 o
  -2  11   2        2.32        1.62      1.38 o
  -1  11   2     1101.88     1018.11     15.72 o
   0  11   2      420.22      433.53      7.54 o
   1  11   2       51.42       44.18      2.49 o
   2  11   2      774.03      731.85     11.30 o
   3  11   2      351.67      330.30      7.28 o
   4  11   2       53.31       59.79      3.34 o
   5  11   2       12.23       15.89      2.40 o
   6  11   2        1.55        2.35      1.98 o
   7  11   2      167.00      188.25      5.84 o
   8  11   2        0.63        1.66      2.09 o
  -8  12   2       14.34       19.39      3.54 o
  -7  12   2       17.73       19.76      3.47 o
  -6  12   2       30.58       35.39      3.74 o
  -5  12   2       86.06       90.25      4.93 o
  -4  12   2       28.89       41.32      5.10 o
  -3  12   2      407.10      378.78      9.95 o
  -2  12   2        0.60        1.27      1.71 o
  -1  12   2        0.77        3.24      1.81 o
   0  12   2      125.56      142.33      5.29 o
   1  12   2       58.09       50.69      3.69 o
   2  12   2        0.91        0.38      1.61 o
   3  12   2        0.33        0.00      1.90 o
   4  12   2       58.06       51.96      4.17 o
   5  12   2       46.71       49.76      4.06 o
   6  12   2      142.43      148.21      5.34 o
   7  12   2       48.91       47.97      3.83 o
  -7  13   2       94.53       87.56     10.58 o
  -6  13   2       48.64       58.93      6.95 o
  -5  13   2       78.14       84.78      5.77 o
  -4  13   2        2.73        3.65      2.47 o
  -3  13   2        4.09        5.77      2.44 o
  -2  13   2      187.84      185.64      6.31 o
  -1  13   2      116.29       97.85      4.65 o
   0  13   2      113.54      120.10      5.04 o
   1  13   2       75.83       74.39      4.20 o
   2  13   2        9.14        8.07      3.45 o
   3  13   2        0.06        0.46      2.13 o
   4  13   2       67.40       69.72      4.71 o
   5  13   2       14.55       12.79      3.19 o
   6  13   2       40.81       36.91      4.30 o
  -5  14   2       11.55        4.01      2.83 o
  -4  14   2        0.76        3.65      2.63 o
  -3  14   2       13.83       14.18      4.84 o
  -2  14   2        0.47        1.50      2.18 o
  -1  14   2        9.00        7.88      2.55 o
   0  14   2       63.25       53.55      4.20 o
   1  14   2       60.66       58.74      4.23 o
   2  14   2      168.82      166.58      7.84 o
   3  14   2        5.63        3.06      2.64 o
   4  14   2       45.06       36.86      5.62 o
   5  14   2        0.42        2.32      2.81 o
  -3  15   2        7.22        5.64      3.28 o
  -2  15   2       77.68       99.09      6.41 o
  -1  15   2        3.34        2.39      2.43 o
   0  15   2       81.03       76.37      4.87 o
   1  15   2        2.92        5.92      3.18 o
   2  15   2        8.35       14.01      5.34 o
   3  15   2        3.98       13.34      5.67 o
 -11   0   3      232.37      198.50     10.34 o
  -9   0   3      347.43      310.69     11.68 o
  -7   0   3      238.95      201.72      6.84 o
  -5   0   3       37.36       68.39      2.67 o
  -3   0   3     2213.54     2210.53     40.70 o
  -1   0   3     4029.08     3897.29     60.72 o
   1   0   3     5491.80     4597.88    143.79 o
   3   0   3     3007.80     2813.71     51.38 o
   5   0   3       26.62       26.36      1.67 o
   7   0   3      576.90      575.68     14.42 o
   9   0   3        1.74        1.33      3.00 o
  11   0   3        2.87        0.00      3.00 o
 -12   1   3        6.01        2.50      2.83 o
 -11   1   3        6.02        1.95      2.32 o
 -10   1   3       89.87       74.34      4.36 o
  -9   1   3       83.57       80.03      3.83 o
  -8   1   3      246.73      243.33      5.34 o
  -7   1   3       29.66       35.71      2.17 o
  -6   1   3      213.71      177.53      3.65 o
  -5   1   3      111.49      123.79      4.84 o
  -4   1   3     2077.26     1977.84     29.36 o
  -3   1   3      753.84      775.86     11.25 o
  -2   1   3     6384.31     5996.66     66.13 o
  -1   1   3     7333.15     6858.55    169.51 o
   0   1   3    12679.71    11282.71    311.60 o
   1   1   3    15455.58    14133.23    166.53 o
   2   1   3       28.48       25.65      3.84 o
   3   1   3        9.90        8.97      0.80 o
   4   1   3      384.13      416.98      6.22 o
   5   1   3      303.52      262.33      5.25 o
   6   1   3       44.13       39.04      2.41 o
   7   1   3      235.06      217.91      5.06 o
   8   1   3        0.02        4.34      1.71 o
   9   1   3      337.18      331.84      9.44 o
  10   1   3       35.84       37.79      5.34 o
  11   1   3        9.62       16.12      5.17 o
  12   1   3       32.65       30.86      4.01 o
 -12   2   3       80.92       77.19      5.17 o
 -11   2   3       35.18       34.72      5.82 o
 -10   2   3       39.71       42.06      3.39 o
  -9   2   3        3.88        5.12      1.93 o
  -8   2   3      714.24      678.69     15.60 o
  -7   2   3      701.74      747.39     10.93 o
  -6   2   3     1022.96     1061.84     13.95 o
  -5   2   3     1102.21     1160.90     16.04 o
  -4   2   3      116.59      126.76      2.86 o
  -3   2   3       72.61       43.78      1.47 o
  -2   2   3       83.99       97.26      1.74 o
  -1   2   3    25476.34    22773.54    279.71 o
   0   2   3     2259.90     2237.17     56.71 o
   1   2   3     7761.96     7195.58    148.66 o
   2   2   3     2489.03     2364.24     26.47 o
   3   2   3      421.44      405.45      5.18 o
   4   2   3       88.11      103.06      2.23 o
   5   2   3      554.66      581.75      8.46 o
   6   2   3      358.66      371.91      6.08 o
   7   2   3      483.54      486.08     10.13 o
   8   2   3       23.77       31.37      2.73 o
   9   2   3      234.50      221.90      6.56 o
  10   2   3       21.30       12.32      2.83 o
  11   2   3       32.67       28.60      3.77 o
  12   2   3        3.72        8.01      4.34 o
 -12   3   3        0.87        3.18      2.49 o
 -11   3   3       38.18       44.63      3.85 o
 -10   3   3       61.02       65.73      5.90 o
  -9   3   3      274.59      254.45      7.07 o
  -8   3   3      506.42      502.39      9.22 o
  -7   3   3      189.28      204.54      5.18 o
  -6   3   3       22.36       30.90      1.45 o
  -5   3   3       29.49       42.12      1.54 o
  -4   3   3       57.59       93.50      2.21 o
  -3   3   3        0.02        0.39      0.41 o
  -2   3   3       23.42       37.93      0.97 o
  -1   3   3     1452.82     1394.44     18.97 o
   0   3   3     9237.33     8715.26     96.18 o
   1   3   3     2225.13     2139.50     25.82 o
   2   3   3     3376.81     3280.76     44.13 o
   3   3   3      683.14      697.39      8.49 o
   4   3   3        3.13        4.23      1.11 o
   5   3   3       42.89       40.75      1.59 o
   6   3   3      476.52      565.89      9.45 o
   7   3   3       35.79       39.07      2.27 o
   8   3   3      154.29      152.66      5.15 o
   9   3   3      118.55      109.27      5.78 o
  10   3   3       22.69       22.49      2.87 o
  11   3   3        0.80        0.32      2.47 o
 -12   4   3      110.14       95.32      5.18 o
 -11   4   3       25.60       25.07      3.27 o
 -10   4   3       10.70       11.15      2.47 o
  -9   4   3      128.23      131.43      4.27 o
  -8   4   3       28.20       29.43      2.28 o
  -7   4   3        0.38        0.00      1.06 o
  -6   4   3       79.76       66.45      2.11 o
  -5   4   3      255.30      233.69      4.73 o
  -4   4   3       52.11      101.02      2.10 o
  -3   4   3      156.28      197.85      3.23 o
  -2   4   3     1910.98     1854.42     21.26 o
  -1   4   3     4787.65     4884.91     54.31 o
   0   4   3      924.38      891.44     10.69 o
   1   4   3       54.34       55.01      2.52 o
   2   4   3      158.03      139.94      2.62 o
   3   4   3      284.95      335.07      5.11 o
   4   4   3     3610.44     3927.56     53.37 o
   5   4   3      637.59      629.22     10.27 o
   6   4   3      181.48      205.21      4.72 o
   7   4   3       58.69       60.03      2.72 o
   8   4   3       52.95       53.14      3.50 o
   9   4   3       11.25       15.21      5.84 o
  10   4   3        0.15        2.00      2.13 o
  11   4   3       12.90       12.32      2.93 o
 -12   5   3        4.69        2.70      3.38 o
 -11   5   3        0.61        1.98      2.36 o
 -10   5   3       16.87       16.42      2.79 o
  -9   5   3      232.48      219.71      5.79 o
  -8   5   3      485.30      426.47      8.42 o
  -7   5   3        8.65        8.05      2.84 o
  -6   5   3       18.67       28.18      1.89 o
  -5   5   3      116.71      126.17      2.82 o
  -4   5   3       26.19       35.57      2.37 o
  -3   5   3      585.53      605.69      7.80 o
  -2   5   3      882.25      997.35     12.11 o
  -1   5   3      122.54      141.17      2.51 o
   0   5   3       76.30      105.08      2.11 o
   1   5   3      717.10      741.73     25.04 o
   2   5   3        4.60        6.17      0.74 o
   3   5   3        5.20        0.43      0.63 o
   4   5   3        1.82        1.50      0.92 o
   5   5   3       60.64       56.39      2.46 o
   6   5   3       16.02       16.56      1.69 o
   7   5   3      164.29      176.32      4.72 o
   8   5   3        2.00        0.25      1.51 o
   9   5   3      235.42      217.43     11.42 o
  10   5   3        3.68        3.21      4.34 o
  11   5   3        3.28        1.41      2.41 o
 -11   6   3        3.82        2.53      2.44 o
 -10   6   3       60.89       63.23      4.23 o
  -9   6   3        2.71        1.44      1.91 o
  -8   6   3      411.39      386.75      8.05 o
  -7   6   3      204.44      188.84      6.04 o
  -6   6   3       12.19       16.40      1.83 o
  -5   6   3      426.75      484.69      7.75 o
  -4   6   3        0.23        1.53      0.67 o
  -3   6   3        8.48       16.56      1.11 o
  -2   6   3       18.42       10.30      0.89 o
  -1   6   3      216.80      206.72      3.82 o
   0   6   3       11.96       16.98      1.78 o
   1   6   3        3.10        1.74      0.66 o
   2   6   3      342.18      459.80      6.84 o
   3   6   3        1.77        3.87      0.84 o
   4   6   3       36.14       54.54      2.30 o
   5   6   3       61.32       59.18      2.51 o
   6   6   3       34.24       40.32      2.89 o
   7   6   3      256.61      255.94      5.95 o
   8   6   3      105.57      107.79      4.01 o
   9   6   3        5.85        6.91      2.44 o
  10   6   3        7.97        2.18      2.31 o
  11   6   3        4.57        5.45      2.84 o
 -11   7   3       24.82       27.92     11.18 o
 -10   7   3        0.04        0.20      3.02 o
  -9   7   3        0.18        0.59      1.73 o
  -8   7   3      228.61      247.74      7.49 o
  -7   7   3        0.42        0.67      1.52 o
  -6   7   3       38.98       44.41      3.66 o
  -5   7   3        2.37        4.89      1.28 o
  -4   7   3       50.51       47.98      2.12 o
  -3   7   3      108.32      101.57      2.62 o
  -2   7   3       87.84       87.17      2.22 o
  -1   7   3      384.13      372.69      5.53 o
   0   7   3        7.41        8.28      0.93 o
   1   7   3      150.83      135.42      3.00 o
   2   7   3      130.05      156.19      3.33 o
   3   7   3      958.06     1012.49     13.70 o
   4   7   3      105.28      132.54      3.72 o
   5   7   3       28.28       27.29      2.14 o
   6   7   3       64.62       55.49      3.27 o
   7   7   3      584.71      568.21     10.51 o
   8   7   3       26.31       23.68      2.53 o
   9   7   3       20.98       24.03      3.07 o
  10   7   3       21.03       29.72      3.62 o
 -10   8   3      372.90      361.19     10.28 o
  -9   8   3       30.36       39.79      4.82 o
  -8   8   3       16.90       16.05      2.54 o
  -7   8   3        2.70        5.25      1.80 o
  -6   8   3      371.28      403.70      8.09 o
  -5   8   3       55.17       49.51      3.76 o
  -4   8   3       53.51       49.84      2.26 o
  -3   8   3      290.23      277.48      5.14 o
  -2   8   3       90.31       84.89      2.22 o
  -1   8   3        1.75        1.46      0.74 o
   0   8   3       48.63       60.01      2.01 o
   1   8   3       83.57       99.39      2.74 o
   2   8   3       34.31       32.47      1.78 o
   3   8   3        2.50        2.52      1.04 o
   4   8   3      173.55      180.15      4.86 o
   5   8   3       68.47       85.72      3.36 o
   6   8   3        5.56        6.61      2.17 o
   7   8   3      136.90      134.89      4.55 o
   8   8   3       55.14       64.82      3.61 o
   9   8   3       96.18       86.87      4.60 o
  10   8   3       32.68       37.68      3.91 o
 -10   9   3       17.43       16.12      4.51 o
  -9   9   3       27.37       29.77      3.78 o
  -8   9   3     1069.05     1047.49     21.08 o
  -7   9   3        4.80        5.56      2.30 o
  -6   9   3       26.77       35.59      2.69 o
  -5   9   3        3.62        3.97      1.53 o
  -4   9   3      115.62      111.19      3.15 o
  -3   9   3        1.49        1.46      0.93 o
  -2   9   3       73.04       72.13      2.45 o
  -1   9   3        1.31        0.49      0.81 o
   0   9   3       21.63       29.61      1.59 o
   1   9   3      216.24      210.67      4.34 o
   2   9   3        4.26        3.05      1.10 o
   3   9   3      132.22      145.60      4.21 o
   4   9   3       29.35       35.07      2.49 o
   5   9   3       14.31       23.79      2.39 o
   6   9   3       37.76       49.43      3.12 o
   7   9   3       76.14       89.78      3.92 o
   8   9   3        2.63        5.08      2.09 o
   9   9   3       28.24       24.65      2.97 o
  -9  10   3        2.99        2.79      3.72 o
  -8  10   3       29.74       30.09      3.62 o
  -7  10   3        7.86       10.62      2.81 o
  -6  10   3       25.97       24.46      3.14 o
  -5  10   3       32.14       28.48      3.07 o
  -4  10   3      900.96      854.85     17.21 o
  -3  10   3       90.93       82.24      3.89 o
  -2  10   3        2.95        1.44      1.32 o
  -1  10   3       17.09       13.26      1.40 o
   0  10   3      684.73      656.04     10.01 o
   1  10   3        6.42        9.74      1.50 o
   2  10   3      118.76      107.19      3.65 o
   3  10   3       72.54       85.82      3.44 o
   4  10   3      225.60      223.51      5.78 o
   5  10   3       74.26       71.11      3.50 o
   6  10   3      393.27      396.69      8.61 o
   7  10   3       17.18       25.42      3.47 o
   8  10   3        1.75        4.04      2.06 o
   9  10   3       11.02       12.68      2.69 o
  -9  11   3       56.28       52.62      4.83 o
  -8  11   3       24.48       24.98      3.64 o
  -7  11   3        3.71        2.51      2.44 o
  -6  11   3      186.01      196.36      7.07 o
  -5  11   3       21.38       20.82      3.18 o
  -4  11   3      239.00      221.68      7.19 o
  -3  11   3        6.73        9.75      2.69 o
  -2  11   3        0.11        0.09      1.41 o
  -1  11   3      130.61      119.37      5.99 o
   0  11   3      355.77      358.22      7.79 o
   1  11   3      190.12      186.16      5.38 o
   2  11   3       76.50       72.10      4.20 o
   3  11   3       22.52       23.94      3.04 o
   4  11   3        1.93        1.85      2.08 o
   5  11   3       87.70       89.62      4.03 o
   6  11   3       19.06       28.36      2.88 o
   7  11   3      111.15      123.32      4.84 o
   8  11   3       12.27        6.73      2.50 o
  -8  12   3        0.06        2.02      2.73 o
  -7  12   3        8.78        6.30      3.01 o
  -6  12   3       34.02       35.29      3.70 o
  -5  12   3      298.53      300.62      9.35 o
  -4  12   3       26.32       20.29      3.45 o
  -3  12   3      227.50      243.00      9.09 o
  -2  12   3      766.34      726.74     15.15 o
  -1  12   3       72.16       63.55      3.84 o
   0  12   3      363.53      352.56      8.88 o
   1  12   3       77.07       81.58      4.23 o
   2  12   3      289.40      285.77      8.40 o
   3  12   3       40.67       37.48      3.62 o
   4  12   3       16.41       15.70      5.98 o
   5  12   3        2.63        2.21      2.44 o
   6  12   3       37.46       43.92      6.79 o
   7  12   3       16.67       25.59      3.73 o
  -7  13   3       11.25       15.27      5.52 o
  -6  13   3        1.43        2.67      2.60 o
  -5  13   3      124.56      108.19      7.89 o
  -4  13   3       76.41       73.50      5.51 o
  -3  13   3       13.67       15.71      2.97 o
  -2  13   3      189.28      178.12      6.25 o
  -1  13   3      100.37       85.99      4.48 o
   0  13   3        8.46        8.74      2.38 o
   1  13   3      160.69      168.37      6.90 o
   2  13   3        1.62        1.19      2.34 o
   3  13   3      105.58      103.89      5.28 o
   4  13   3        0.06        0.25      2.30 o
   5  13   3        4.46        5.59      3.52 o
   6  13   3        0.38        0.24      2.79 o
  -5  14   3        6.25       10.91      3.24 o
  -4  14   3       34.07       32.43      4.36 o
  -3  14   3       30.13       32.69      9.17 o
  -2  14   3        1.37        0.00      2.10 o
  -1  14   3       10.30       15.09      2.88 o
   0  14   3       35.26       40.18      3.70 o
   1  14   3      198.27      218.10     16.85 o
   2  14   3      137.51      169.08      7.84 o
   3  14   3       16.46       12.50      3.06 o
   4  14   3        2.96        1.44      2.64 o
   5  14   3       85.41       99.12      6.06 o
  -3  15   3        7.88        4.50      3.18 o
  -2  15   3        1.29        0.00      2.59 o
  -1  15   3       48.14       40.18      3.87 o
   0  15   3       95.89       99.46      5.37 o
   1  15   3        4.60        4.61      3.18 o
   2  15   3       25.58       32.85      4.70 o
 -12   0   4      120.24      125.77      9.01 o
 -10   0   4       37.92       33.27     11.68 o
  -8   0   4       36.59       33.35      4.84 o
  -4   0   4        1.37        0.24      0.62 o
  -2   0   4     1097.21     1106.23     18.28 o
   0   0   4    11024.34    10122.55    157.80 o
   2   0   4      542.32      540.79     10.68 o
   4   0   4      121.66      124.44      3.34 o
   6   0   4     1237.69     1159.58     25.56 o
   8   0   4      110.21      115.10      7.01 o
  10   0   4       70.45       76.06      6.67 o
 -12   1   4        0.69        0.33      2.59 o
 -11   1   4       34.19       32.45      3.65 o
 -10   1   4       32.72       26.68      2.89 o
  -9   1   4      100.57      106.56      4.29 o
  -8   1   4      401.16      413.43      8.45 o
  -7   1   4      424.23      415.85      7.08 o
  -6   1   4       36.15       31.20      2.50 o
  -5   1   4     3956.26     3891.28     46.78 o
  -4   1   4       46.56       45.63      1.75 o
  -3   1   4     1263.74     1236.99     16.63 o
  -2   1   4      319.38      320.87      4.97 o
  -1   1   4       89.90       83.28      1.76 o
   0   1   4     7757.96     7312.22     89.54 o
   1   1   4     2103.08     2066.76     28.00 o
   2   1   4      795.76      775.10     12.34 o
   3   1   4      219.67      200.17      2.94 o
   4   1   4       96.29      112.65      2.28 o
   5   1   4       66.64       87.10      1.94 o
   6   1   4      265.59      290.69      5.10 o
   7   1   4        4.66        0.17      1.65 o
   8   1   4     1509.28     1468.41     29.72 o
   9   1   4      385.15      352.01     10.02 o
  10   1   4        2.82        0.94      1.99 o
  11   1   4       13.42       11.61      6.84 o
 -12   2   4       23.09       29.21      4.01 o
 -11   2   4        2.28        1.20      2.07 o
 -10   2   4      128.86      147.18      5.38 o
  -9   2   4      556.24      516.96     12.73 o
  -8   2   4      133.80      138.19      4.01 o
  -7   2   4      389.84      402.88      7.76 o
  -6   2   4        4.82        3.60      0.87 o
  -5   2   4      154.87       88.41      4.34 o
  -4   2   4       57.46       57.40      1.66 o
  -3   2   4      206.92      239.60      3.54 o
  -2   2   4     1185.53     1086.87     13.57 o
  -1   2   4      541.00      606.34      8.42 o
   0   2   4    10579.48     9882.59    131.20 o
   1   2   4      210.59      248.26      3.43 o
   2   2   4      155.07      152.94      2.37 o
   3   2   4     1145.59     1074.53     13.84 o
   4   2   4      229.16      248.66      4.26 o
   5   2   4       18.19       20.30      1.24 o
   6   2   4       35.68       55.32      2.24 o
   7   2   4       46.76       53.86      4.29 o
   8   2   4      165.84      141.00      6.41 o
   9   2   4       66.48       68.57      3.78 o
  10   2   4      111.34       91.12      8.01 o
  11   2   4       21.07       17.96      3.50 o
 -12   3   4       49.10       40.74      3.94 o
 -11   3   4       84.63       89.36      4.66 o
 -10   3   4       52.63       49.45      3.60 o
  -9   3   4     1142.49     1098.06     17.44 o
  -8   3   4      425.12      435.40     16.90 o
  -7   3   4       76.81       85.37      2.99 o
  -6   3   4     1125.71     1161.38     31.63 o
  -5   3   4       16.00       17.94      1.25 o
  -4   3   4       17.72        9.88      0.84 o
  -3   3   4       17.43       21.92      1.86 o
  -2   3   4       75.66       96.59      1.81 o
  -1   3   4      164.07      162.11      3.41 o
   0   3   4     5711.86     5632.11     69.25 o
   1   3   4     1438.31     1521.79     17.44 o
   2   3   4      671.90      682.61     15.72 o
   3   3   4      118.16      112.36      2.50 o
   4   3   4      416.30      407.14      7.04 o
   5   3   4       27.01       42.99      2.17 o
   6   3   4      220.83      254.66      5.35 o
   7   3   4       30.33       24.16      1.96 o
   8   3   4       10.84       10.34      2.13 o
   9   3   4       54.32       56.13      5.00 o
  10   3   4        7.94        7.40      3.92 o
  11   3   4       47.12       46.41      4.46 o
 -12   4   4        7.22       13.47      3.01 o
 -11   4   4      175.75      182.77      6.49 o
 -10   4   4      312.50      282.49      7.92 o
  -9   4   4       22.73       21.92      2.32 o
  -8   4   4       48.28       48.66      2.83 o
  -7   4   4      635.22      603.26     10.43 o
  -6   4   4      138.63      154.57      3.91 o
  -5   4   4        3.10        0.82      0.63 o
  -4   4   4       30.97       34.50      1.63 o
  -3   4   4       77.47       76.86      1.81 o
  -2   4   4     3561.25     3685.82     41.39 o
  -1   4   4     1470.74     1498.71     19.53 o
   0   4   4     1174.71     1089.01     12.89 o
   1   4   4      981.49     1002.53     14.38 o
   2   4   4       61.95       59.90      1.93 o
   3   4   4      815.82      790.34     10.58 o
   4   4   4      947.85     1054.86     15.74 o
   5   4   4      209.95      217.33      4.79 o
   6   4   4      482.69      476.52      8.48 o
   7   4   4      138.10      140.80      3.95 o
   8   4   4      352.71      346.49      8.56 o
   9   4   4       47.88       43.12      4.42 o
  10   4   4       55.20       71.21      4.38 o
  11   4   4       16.98       16.90      3.51 o
 -11   5   4        2.48        5.19      2.51 o
 -10   5   4        4.61        5.63      2.26 o
  -9   5   4       23.56       29.42      2.56 o
  -8   5   4      293.39      284.96      6.46 o
  -7   5   4       78.21       66.22      5.47 o
  -6   5   4     1208.22     1145.84     15.37 o
  -5   5   4       17.99       16.98      3.22 o
  -4   5   4      136.86      145.61      3.61 o
  -3   5   4     1024.23     1044.71     12.76 o
  -2   5   4      327.71      337.44      4.83 o
  -1   5   4     2772.89     2642.70     30.14 o
   0   5   4     3256.06     3376.08     38.03 o
   1   5   4      682.34      725.86     11.07 o
   2   5   4     1567.04     1678.61     21.04 o
   3   5   4       67.84       47.25      1.68 o
   4   5   4      564.63      580.68      9.63 o
   5   5   4      361.10      345.29      6.71 o
   6   5   4        4.57        6.79      1.51 o
   7   5   4      125.44      124.39      4.14 o
   8   5   4       57.68       60.11      3.75 o
   9   5   4        0.71        1.66      2.36 o
  10   5   4       10.95        7.09      7.17 o
  11   5   4       47.86       55.89     11.12 o
 -11   6   4       88.23       99.86      6.79 o
 -10   6   4        4.92        3.15      3.00 o
  -9   6   4       29.24       33.34      2.78 o
  -8   6   4      376.65      377.72      7.98 o
  -7   6   4      193.82      203.48      6.34 o
  -6   6   4      107.82       96.03      4.13 o
  -5   6   4       72.10       71.25      2.25 o
  -4   6   4        0.03        0.39      0.66 o
  -3   6   4      650.92      671.74      8.96 o
  -2   6   4      138.19      135.45      2.69 o
  -1   6   4      311.17      329.77      4.90 o
   0   6   4      217.86      222.08      3.66 o
   1   6   4       12.12       13.11      1.75 o
   2   6   4       81.30       93.52      2.35 o
   3   6   4        8.75       16.47      1.24 o
   4   6   4      231.70      200.81      4.60 o
   5   6   4      267.15      296.84      6.17 o
   6   6   4       13.81       19.27      2.02 o
   7   6   4        3.64        2.05      1.63 o
   8   6   4       25.90       18.99      2.34 o
   9   6   4       78.85       84.96      4.35 o
  10   6   4       61.23       65.64      8.20 o
  11   6   4      119.06      132.41     12.84 o
 -11   7   4       17.41       16.60      4.34 o
 -10   7   4       12.08       12.19      2.92 o
  -9   7   4        3.30        4.39      2.33 o
  -8   7   4       86.18       98.00      5.56 o
  -7   7   4      275.46      260.36      7.56 o
  -6   7   4      323.28      356.06      7.19 o
  -5   7   4       64.98       68.14      2.42 o
  -4   7   4      333.50      329.41      5.27 o
  -3   7   4      466.61      437.92      6.33 o
  -2   7   4      307.58      359.41      8.14 o
  -1   7   4      818.34      890.77     12.47 o
   0   7   4        0.40        0.32      0.66 o
   1   7   4     1511.48     1605.12     20.56 o
   2   7   4        2.17        4.71      0.96 o
   3   7   4       22.20       32.19      1.78 o
   4   7   4        0.03        0.56      1.09 o
   5   7   4        1.21        1.02      1.33 o
   6   7   4        7.46        6.01      1.64 o
   7   7   4      170.16      164.38      4.79 o
   8   7   4        7.88        5.52      1.87 o
   9   7   4      272.70      274.71      8.03 o
  10   7   4       91.13       94.43      5.12 o
 -10   8   4        0.09        1.55      2.42 o
  -9   8   4        2.61        1.75      2.33 o
  -8   8   4        2.28        2.19      2.36 o
  -7   8   4      624.37      628.37     13.53 o
  -6   8   4       33.86       40.50      3.03 o
  -5   8   4      554.65      572.40     10.09 o
  -4   8   4        5.92       10.01      1.48 o
  -3   8   4      248.35      263.65      5.02 o
  -2   8   4        0.04        0.61      0.74 o
  -1   8   4      119.66      129.02      2.84 o
   0   8   4       23.92       35.86      1.75 o
   1   8   4      352.31      341.80      5.85 o
   2   8   4       15.39       12.35      1.40 o
   3   8   4      101.86      100.03      3.28 o
   4   8   4      370.31      348.52      7.15 o
   5   8   4       54.98       57.65      3.00 o
   6   8   4      266.21      239.21      5.93 o
   7   8   4       52.54       57.13      3.35 o
   8   8   4      220.24      232.90      6.30 o
   9   8   4        2.06        0.34      2.34 o
  10   8   4       25.17       26.60      3.66 o
 -10   9   4        1.68        2.04      2.79 o
  -9   9   4      167.92      162.64      6.63 o
  -8   9   4       10.78       11.16      2.91 o
  -7   9   4        0.01        0.00      1.91 o
  -6   9   4      682.02      653.29     14.18 o
  -5   9   4      253.96      260.50      7.63 o
  -4   9   4        0.15        0.00      1.12 o
  -3   9   4      289.78      279.75      6.88 o
  -2   9   4       73.54       84.96      2.85 o
  -1   9   4        7.92       10.55      1.45 o
   0   9   4        0.73        1.20      0.93 o
   1   9   4      381.93      383.49      6.63 o
   2   9   4        0.67        0.79      1.04 o
   3   9   4      130.66      138.31      4.10 o
   4   9   4        0.10        0.69      1.45 o
   5   9   4      190.32      169.60      4.90 o
   6   9   4      102.14       82.54      3.72 o
   7   9   4       88.29       92.28      4.01 o
   8   9   4      148.54      151.90      5.20 o
   9   9   4       79.21       87.41      5.66 o
  -9  10   4        3.55        5.16      2.77 o
  -8  10   4       75.86       70.82      4.86 o
  -7  10   4      349.39      360.26      9.93 o
  -6  10   4       21.59       25.87      3.50 o
  -5  10   4      185.69      174.74      6.22 o
  -4  10   4      573.04      551.31     12.42 o
  -3  10   4       56.05       52.19      3.02 o
  -2  10   4       66.32       55.36      2.66 o
  -1  10   4      101.20      103.27      3.36 o
   0  10   4        0.77        2.90      3.44 o
   1  10   4      220.64      213.50      5.58 o
   2  10   4      173.82      152.43      6.46 o
   3  10   4      279.98      277.64      8.40 o
   4  10   4      405.71      402.78     10.32 o
   5  10   4        0.40        0.41      1.61 o
   6  10   4        2.44        3.63      2.06 o
   7  10   4       37.07       43.92      3.35 o
   8  10   4       18.21       20.08      4.48 o
   9  10   4       53.97       53.52      9.39 o
  -8  11   4       98.55       99.89      6.34 o
  -7  11   4        1.34        0.96      2.31 o
  -6  11   4        1.04        0.73      2.18 o
  -5  11   4        0.93        1.33      2.13 o
  -4  11   4      109.94      119.48      5.22 o
  -3  11   4       54.27       55.06      3.29 o
  -2  11   4        2.13        3.07      1.61 o
  -1  11   4      131.42      101.02      4.40 o
   0  11   4      363.32      338.86      7.59 o
   1  11   4      138.94      150.23      6.31 o
   2  11   4       23.18       26.12      4.19 o
   3  11   4       23.80       22.79      3.19 o
   4  11   4        3.12        2.38      2.26 o
   5  11   4       71.11       70.92      6.02 o
   6  11   4      314.35      320.14      9.53 o
   7  11   4       47.99       52.35      4.50 o
   8  11   4        0.04        2.23      2.61 o
  -8  12   4        5.56        8.19      3.27 o
  -7  12   4       63.68       68.47      5.15 o
  -6  12   4        4.12        6.61      2.92 o
  -5  12   4      129.19      134.09      6.44 o
  -4  12   4       13.58       16.73      3.10 o
  -3  12   4      160.26      169.35      5.42 o
  -2  12   4       92.78       93.34      4.48 o
  -1  12   4       44.81       38.58      3.27 o
   0  12   4      106.21      123.85      5.03 o
   1  12   4      220.82      234.50      6.41 o
   2  12   4      103.78      106.28      5.22 o
   3  12   4      221.82      221.52      7.51 o
   4  12   4      100.99       96.92      5.19 o
   5  12   4       12.59       16.09      3.26 o
   6  12   4      136.42      141.90      6.58 o
   7  12   4        0.07        4.79      2.88 o
  -6  13   4       10.40        4.42      2.81 o
  -5  13   4      225.31      213.13     13.93 o
  -4  13   4        9.99        6.26      2.65 o
  -3  13   4       14.66       18.24      3.54 o
  -2  13   4        1.14        0.94      1.98 o
  -1  13   4        4.54        3.58      2.15 o
   0  13   4       28.26       25.73      5.99 o
   1  13   4        0.25        2.17      1.95 o
   2  13   4      227.09      235.91      7.90 o
   3  13   4       21.50       29.96      4.23 o
   4  13   4       35.33       23.36      3.50 o
   5  13   4       42.03       42.30      4.30 o
   6  13   4      128.91      149.69      6.95 o
  -5  14   4       41.20       43.45      6.98 o
  -4  14   4        0.19        0.00      2.83 o
  -3  14   4       33.40       28.69      4.32 o
  -2  14   4      126.69      138.27      5.80 o
  -1  14   4        1.40        6.89      2.50 o
   0  14   4       16.60       16.53      2.93 o
   1  14   4        8.30       11.34      4.67 o
   2  14   4       29.61       40.69      6.69 o
   3  14   4        6.42        7.63      4.49 o
   4  14   4        0.84        1.65      2.79 o
  -2  15   4        4.82        2.00      2.46 o
  -1  15   4        3.77        1.53      2.37 o
   0  15   4       41.65       50.74      4.30 o
   1  15   4        3.45        2.94      3.28 o
   2  15   4       76.30       84.86     23.35 o
 -11   0   5       17.26       10.68      4.00 o
  -9   0   5        2.26        1.93      2.22 o
  -7   0   5       13.12       24.42      2.12 o
  -5   0   5     1085.28     1207.02     23.69 o
  -3   0   5       79.79       60.05      2.34 o
  -1   0   5      277.52      332.95      6.34 o
   1   0   5     7227.20     7076.98    110.43 o
   3   0   5      226.99      187.16      4.67 o
   5   0   5     2395.22     2492.44     50.71 o
   7   0   5      142.78      113.93      5.84 o
   9   0   5       51.80       51.04      5.67 o
  11   0   5      169.51      207.17     11.34 o
 -12   1   5        0.68        0.91      2.56 o
 -11   1   5       31.87       25.62      3.16 o
 -10   1   5        2.99        0.24      1.93 o
  -9   1   5      140.53      139.10      9.29 o
  -8   1   5        3.71        3.24      1.22 o
  -7   1   5       36.93       46.50      1.89 o
  -6   1   5        5.66        7.48      0.88 o
  -5   1   5       59.86       66.07      4.64 o
  -4   1   5        2.81        1.04      0.64 o
  -3   1   5      380.03      416.13     16.48 o
  -2   1   5      286.78      287.64      4.55 o
  -1   1   5     5317.55     5103.28     68.41 o
   0   1   5     5894.10     5688.30     69.90 o
   1   1   5     1796.30     1732.64     23.77 o
   2   1   5     1133.51     1049.81     15.18 o
   3   1   5        0.14        0.67      0.47 o
   4   1   5       79.54       91.27      1.89 o
   5   1   5       87.59       84.04      2.30 o
   6   1   5      324.68      323.63      5.58 o
   7   1   5      248.54      217.83     23.02 o
   8   1   5        0.02        3.07      2.77 o
   9   1   5      414.88      414.04     11.32 o
  10   1   5        0.26        1.53      2.23 o
  11   1   5        2.41        3.61      2.71 o
 -12   2   5       66.12       57.11      4.94 o
 -11   2   5       25.91       25.66      3.21 o
 -10   2   5      280.72      262.06     10.50 o
  -9   2   5      412.74      390.33     13.68 o
  -8   2   5       15.28       14.57      1.59 o
  -7   2   5       50.43       67.93      2.49 o
  -6   2   5      361.40      392.00     16.01 o
  -5   2   5     1148.16     1188.98     26.02 o
  -4   2   5      312.95      275.03      4.61 o
  -3   2   5        5.52        2.23      0.53 o
  -2   2   5      812.37      867.91     13.48 o
  -1   2   5       12.72        4.62      0.68 o
   0   2   5     8294.96     8150.94    102.67 o
   1   2   5       90.08       98.58      2.44 o
   2   2   5      869.06      942.94     11.27 o
   3   2   5      368.88      405.67      5.98 o
   4   2   5      493.70      529.55      7.58 o
   5   2   5      124.29      130.24      2.95 o
   6   2   5      227.71      218.26      5.83 o
   7   2   5      190.04      187.62      5.46 o
   8   2   5      484.86      505.31     14.10 o
   9   2   5       13.66        7.75      2.30 o
  10   2   5        9.75        5.51      2.47 o
  11   2   5        3.68        0.17      2.36 o
 -12   3   5      104.93       98.16      6.31 o
 -11   3   5      247.58      252.15      7.70 o
 -10   3   5       76.17       62.87      3.92 o
  -9   3   5        6.23        8.93      2.05 o
  -8   3   5       23.10       17.59      1.83 o
  -7   3   5       73.68       88.24      4.43 o
  -6   3   5       76.00       75.56      3.56 o
  -5   3   5        0.31        1.00      0.61 o
  -4   3   5       71.01       63.20      1.88 o
  -3   3   5      627.58      579.05      7.45 o
  -2   3   5       47.74       34.66      2.17 o
  -1   3   5     1140.54     1128.74     15.01 o
   0   3   5      318.97      253.65      4.30 o
   1   3   5       74.16       70.99      2.34 o
   2   3   5       52.56       57.13      1.41 o
   3   3   5     2392.57     2405.86     27.40 o
   4   3   5       10.44       11.45      2.33 o
   5   3   5      977.30     1069.27     16.11 o
   6   3   5      210.97      219.45      4.91 o
   7   3   5       16.25       21.26      3.40 o
   8   3   5      488.76      430.80      9.92 o
   9   3   5      159.59      157.74     11.34 o
  10   3   5       20.73       21.96      3.07 o
  11   3   5       17.69        8.11      2.94 o
 -12   4   5       43.28       38.16      5.67 o
 -11   4   5        0.12        1.14      2.21 o
 -10   4   5      144.73      130.82      5.31 o
  -9   4   5      645.09      648.15     16.29 o
  -8   4   5      159.08      161.04      4.90 o
  -7   4   5       38.29       40.40      3.04 o
  -6   4   5        3.33        6.40      1.16 o
  -5   4   5      724.49      765.22     11.66 o
  -4   4   5     2736.04     2819.74     32.20 o
  -3   4   5      396.94      400.76      5.57 o
  -2   4   5     2846.85     2947.98     37.37 o
  -1   4   5     1876.89     1928.79     24.81 o
   0   4   5       48.03       34.23      1.55 o
   1   4   5      471.45      471.63      8.67 o
   2   4   5       32.11       24.17      1.29 o
   3   4   5      538.00      597.31     10.57 o
   4   4   5        0.41        0.99      0.86 o
   5   4   5      131.48      133.64      3.55 o
   6   4   5       28.28       35.01      3.37 o
   7   4   5       76.65       82.94      3.16 o
   8   4   5       49.38       56.14      3.80 o
   9   4   5       80.61       78.01      6.62 o
  10   4   5       41.51       41.88      4.75 o
  11   4   5        0.67        0.50      2.59 o
 -11   5   5        2.08        2.87      3.08 o
 -10   5   5        3.32        6.01      3.13 o
  -9   5   5        0.33        0.32      1.58 o
  -8   5   5       34.27       34.06      3.21 o
  -7   5   5      166.14      165.29      5.62 o
  -6   5   5       87.43       75.47      2.45 o
  -5   5   5      102.75       95.97      2.66 o
  -4   5   5     1292.92     1343.20     16.53 o
  -3   5   5     2071.20     2316.77     26.64 o
  -2   5   5     1439.39     1615.46     19.02 o
  -1   5   5      816.10      800.28     11.39 o
   0   5   5     1019.21     1065.17     15.86 o
   1   5   5      529.46      501.81      6.83 o
   2   5   5        5.04       17.67      1.25 o
   3   5   5        0.21        1.37      0.59 o
   4   5   5       60.22       69.18      2.55 o
   5   5   5       10.88       12.33      1.52 o
   6   5   5       88.56      102.13      3.47 o
   7   5   5       35.96       39.55      3.22 o
   8   5   5       12.60       17.23      2.58 o
   9   5   5       14.45       19.06      2.71 o
  10   5   5        0.77        1.37      2.17 o
  11   5   5        2.81        0.86      3.18 o
 -11   6   5       19.62       28.39      4.63 o
 -10   6   5       22.98       13.22      2.83 o
  -9   6   5        6.88        6.06      2.24 o
  -8   6   5      654.85      641.39     13.99 o
  -7   6   5      609.74      583.12     12.73 o
  -6   6   5      457.02      470.09      8.75 o
  -5   6   5        8.03        3.28      1.07 o
  -4   6   5       68.49       78.92      2.18 o
  -3   6   5       99.02      143.41      2.84 o
  -2   6   5        6.05        2.19      0.72 o
  -1   6   5     1614.75     1813.84     23.89 o
   0   6   5       21.65       36.03      1.44 o
   1   6   5        5.23        9.31      1.74 o
   2   6   5     1097.09     1037.05     13.82 o
   3   6   5      124.80      115.95      3.95 o
   4   6   5      799.18      860.85     13.71 o
   5   6   5       33.59       37.60      2.46 o
   6   6   5      592.11      587.92     10.54 o
   7   6   5       21.48       20.21      3.13 o
   8   6   5       10.49        5.96      2.58 o
   9   6   5       15.64        9.98      2.56 o
  10   6   5      111.67      110.22      5.29 o
 -11   7   5        0.09        1.75      3.43 o
 -10   7   5        0.06        0.24      2.26 o
  -9   7   5        3.52        1.16      2.04 o
  -8   7   5        2.02        1.68      2.04 o
  -7   7   5        1.57        2.88      1.96 o
  -6   7   5      446.75      442.06     10.40 o
  -5   7   5     1698.49     1734.25     20.89 o
  -4   7   5       42.91       55.15      2.17 o
  -3   7   5       54.71       57.65      1.87 o
  -2   7   5      191.69      217.29      4.47 o
  -1   7   5      634.39      642.35      8.60 o
   0   7   5      280.38      276.62      4.45 o
   1   7   5      245.89      236.03      4.42 o
   2   7   5      290.30      321.60      5.54 o
   3   7   5       24.53       14.48      1.63 o
   4   7   5       48.11       41.09      3.08 o
   5   7   5       77.15       83.16      3.27 o
   6   7   5       44.90       36.96      2.56 o
   7   7   5      290.10      286.09      6.70 o
   8   7   5      124.11      123.14      4.48 o
   9   7   5       32.48       40.28      3.70 o
  10   7   5        0.62        1.79      2.39 o
 -10   8   5      167.13      195.89      7.39 o
  -9   8   5        1.06        2.42      2.38 o
  -8   8   5        7.20        7.63      2.53 o
  -7   8   5        0.04        2.18      2.00 o
  -6   8   5      197.94      179.57      6.17 o
  -5   8   5       12.67       13.25      2.89 o
  -4   8   5      174.47      178.75      4.23 o
  -3   8   5        5.95        4.83      1.22 o
  -2   8   5        5.38        9.22      1.38 o
  -1   8   5        4.37        6.17      1.53 o
   0   8   5       39.70       42.37      2.40 o
   1   8   5      347.65      351.29      6.00 o
   2   8   5      114.21      117.43      3.71 o
   3   8   5       88.77       89.23      3.71 o
   4   8   5      117.38      116.85      3.75 o
   5   8   5      239.04      227.85      5.68 o
   6   8   5      150.16      133.66      4.40 o
   7   8   5       47.77       53.09      3.28 o
   8   8   5       82.61       80.70      4.24 o
   9   8   5       23.12       27.06      4.79 o
 -10   9   5       11.60       22.78      3.67 o
  -9   9   5       29.58       33.51      3.80 o
  -8   9   5        4.67        1.93      2.41 o
  -7   9   5       18.37       16.94      2.97 o
  -6   9   5       15.30       11.65      3.45 o
  -5   9   5      117.07      105.13      4.80 o
  -4   9   5       17.71       17.34      2.68 o
  -3   9   5       12.76       10.07      1.59 o
  -2   9   5        0.01        2.12      2.54 o
  -1   9   5       56.07       56.40      2.44 o
   0   9   5      114.90      111.50      6.59 o
   1   9   5      162.25      137.70      4.26 o
   2   9   5      321.43      309.65      6.96 o
   3   9   5      188.28      191.68      6.32 o
   4   9   5       10.35       11.76      2.54 o
   5   9   5      136.90      134.82      5.49 o
   6   9   5       12.17        8.64      4.04 o
   7   9   5        4.22        3.92      1.94 o
   8   9   5        6.46        4.19      2.22 o
   9   9   5       10.38       10.68      3.94 o
  -9  10   5        7.45       15.29      3.31 o
  -8  10   5       48.31       65.21      4.69 o
  -7  10   5        0.88        2.66      2.38 o
  -6  10   5        7.90        7.20      2.40 o
  -5  10   5       26.61       28.49      3.24 o
  -4  10   5        1.76        2.23      1.49 o
  -3  10   5       53.24       46.00      2.86 o
  -2  10   5       29.60       31.30      2.25 o
  -1  10   5       52.89       58.43      3.46 o
   0  10   5     1189.72     1187.30     18.98 o
   1  10   5       30.83       29.46      2.55 o
   2  10   5        5.80        7.24      1.86 o
   3  10   5      106.22      116.45      5.19 o
   4  10   5       17.48       10.92      2.67 o
   5  10   5       39.16       37.04      3.65 o
   6  10   5      312.74      332.22      9.62 o
   7  10   5        9.20        7.04      2.79 o
   8  10   5        1.22        2.82      2.67 o
  -8  11   5        0.28        3.49      2.73 o
  -7  11   5        1.74        1.72      2.54 o
  -6  11   5       18.48       19.63      3.14 o
  -5  11   5       62.69       50.99      4.00 o
  -4  11   5       49.99       56.01      3.38 o
  -3  11   5        6.73        6.08      1.85 o
  -2  11   5       29.60       26.28      2.55 o
  -1  11   5       62.26       66.98      3.90 o
   0  11   5      146.64      148.01      4.98 o
   1  11   5      157.41      166.30      5.18 o
   2  11   5      599.42      618.11     13.84 o
   3  11   5       42.91       47.98      4.04 o
   4  11   5       43.21       39.23      3.80 o
   5  11   5      151.32      150.55      6.38 o
   6  11   5        0.67        0.86      2.42 o
   7  11   5        0.58        0.67      2.51 o
  -7  12   5       42.96       49.45      4.45 o
  -6  12   5        0.01        0.33      2.24 o
  -5  12   5       12.33       14.11      3.75 o
  -4  12   5       96.86       95.37      5.00 o
  -3  12   5       69.44       70.45      3.72 o
  -2  12   5       54.15       53.38      3.85 o
  -1  12   5        1.40        3.31      1.96 o
   0  12   5        0.88        1.83      1.79 o
   1  12   5      156.55      147.91      5.40 o
   2  12   5       63.69       67.84      4.63 o
   3  12   5      182.91      178.11      6.84 o
   4  12   5        7.89        7.73      2.90 o
   5  12   5        8.78        6.64      2.81 o
   6  12   5       66.44       63.80      5.92 o
   7  12   5        4.11        3.50      3.18 o
  -6  13   5       21.72       30.15      3.87 o
  -5  13   5       32.96       27.82      3.72 o
  -4  13   5      224.31      251.13      9.69 o
  -3  13   5        0.27        0.76      1.95 o
  -2  13   5       38.60       40.90      3.59 o
  -1  13   5       85.86       95.33      4.87 o
   0  13   5       64.51       64.82      4.27 o
   1  13   5      103.23      110.87      6.32 o
   2  13   5       46.38       35.17      4.04 o
   3  13   5      223.12      217.57     10.49 o
   4  13   5      111.72      120.31      6.09 o
   5  13   5       44.24       39.36      4.32 o
  -5  14   5       16.94       14.24      6.00 o
  -4  14   5       93.37      105.01      6.73 o
  -3  14   5       57.85       76.50      5.75 o
  -2  14   5       23.38       25.40      3.39 o
  -1  14   5       61.32       71.11      4.60 o
   0  14   5        5.72        5.85      2.66 o
   1  14   5        0.83        1.17      2.83 o
   2  14   5        0.05        2.51      2.89 o
   3  14   5       64.48       55.11     14.85 o
   4  14   5       18.37       21.88      6.57 o
  -2  15   5      112.67      138.54      8.01 o
  -1  15   5       40.93       41.28      3.96 o
   0  15   5       17.85       20.41      4.23 o
   1  15   5        0.05        3.85      3.41 o
 -12   0   6        0.74        0.00      3.67 o
 -10   0   6       27.27       29.63      3.83 o
  -8   0   6       12.28       11.41      5.34 o
  -6   0   6      853.61      800.68     16.68 o
  -4   0   6      561.78      333.95     14.68 o
  -2   0   6     1557.87     1393.51     23.02 o
   0   0   6      346.43      345.29      6.67 o
   2   0   6     2003.44      987.17     27.36 o
   4   0   6      163.85      167.14      4.67 o
   6   0   6      125.46      108.09      4.67 o
   8   0   6     2373.41     2372.00     65.05 o
  10   0   6       58.40       52.71      6.34 o
 -12   1   6       42.39       44.10      4.48 o
 -11   1   6       91.76       78.61      5.00 o
 -10   1   6        1.35        0.00      1.67 o
  -9   1   6       91.85       80.15      3.78 o
  -8   1   6      281.37      283.35      5.31 o
  -7   1   6        9.05        3.41      1.02 o
  -6   1   6       93.29       85.40      2.42 o
  -5   1   6       22.80       20.36      1.18 o
  -4   1   6      117.05      129.39      2.66 o
  -3   1   6      502.22      402.96      6.16 o
  -2   1   6       48.39       62.00      1.67 o
  -1   1   6     4109.14     3982.02     49.04 o
   0   1   6      805.05      744.58     10.09 o
   1   1   6      472.08      381.04      5.60 o
   2   1   6       94.20      129.74      2.56 o
   3   1   6      120.85       99.29      2.32 o
   4   1   6      800.92      934.46     11.32 o
   5   1   6        0.08        1.67      1.50 o
   6   1   6      779.83      793.22     13.29 o
   7   1   6       14.20       15.17      2.07 o
   8   1   6      105.24       84.77      6.84 o
   9   1   6        5.73       10.92      3.67 o
  10   1   6      101.41       87.87      5.07 o
  11   1   6        0.31        0.00      2.59 o
 -12   2   6       17.11       22.79      3.39 o
 -11   2   6       11.88        8.03      2.61 o
 -10   2   6      207.26      206.15      6.51 o
  -9   2   6      525.34      521.42     10.69 o
  -8   2   6      132.50      122.09      3.80 o
  -7   2   6        0.26        0.88      0.85 o
  -6   2   6       76.33       69.22      2.37 o
  -5   2   6      224.04      269.91      4.61 o
  -4   2   6      126.23      129.82      2.61 o
  -3   2   6      421.68      423.50      8.22 o
  -2   2   6      570.72      622.75      7.89 o
  -1   2   6      655.16      629.21      9.51 o
   0   2   6        7.68       14.05      0.80 o
   1   2   6      166.51      168.98      3.30 o
   2   2   6      185.57      210.19      3.30 o
   3   2   6      544.39      604.75      8.60 o
   4   2   6       66.90       82.03      1.88 o
   5   2   6      201.80      230.84      5.12 o
   6   2   6       13.83       11.83      2.02 o
   7   2   6       37.52       44.43      2.99 o
   8   2   6      542.24      541.88     12.45 o
   9   2   6      133.22      140.97      5.35 o
  10   2   6        0.83        0.63      2.23 o
  11   2   6        9.18        7.96      5.00 o
 -12   3   6       76.42       68.51     11.01 o
 -11   3   6       27.89       31.71      3.50 o
 -10   3   6        2.89        1.85      2.06 o
  -9   3   6       63.24       59.81      3.17 o
  -8   3   6        2.80        1.27      1.20 o
  -7   3   6      469.23      471.94     13.86 o
  -6   3   6       69.70       81.73      4.24 o
  -5   3   6        8.82       11.73      1.30 o
  -4   3   6      123.62      148.39      2.88 o
  -3   3   6       76.50      102.80      2.19 o
  -2   3   6        2.12        5.64      1.50 o
  -1   3   6      631.27      688.90      9.83 o
   0   3   6     2785.56     2781.90     35.20 o
   1   3   6      128.46      133.42      2.64 o
   2   3   6     1184.20     1274.30     19.40 o
   3   3   6       89.13       66.68      2.21 o
   4   3   6      588.93      565.82      9.60 o
   5   3   6      214.92      237.60      5.06 o
   6   3   6       94.35       83.96      2.98 o
   7   3   6        4.47        2.91      1.75 o
   8   3   6        6.53        6.40      2.07 o
   9   3   6       71.21       59.66      6.46 o
  10   3   6       20.81       15.02      3.18 o
  11   3   6       39.77       26.65      9.67 o
 -12   4   6        1.10        0.00      3.33 o
 -11   4   6        0.71        2.78      3.27 o
 -10   4   6      287.37      275.84     10.41 o
  -9   4   6      129.39      131.86      4.33 o
  -8   4   6      651.12      653.86     13.79 o
  -7   4   6       51.06       55.86      2.17 o
  -6   4   6        4.64        6.94      1.07 o
  -5   4   6      138.15      115.26      2.74 o
  -4   4   6       44.77       39.25      1.53 o
  -3   4   6      456.43      391.37      5.59 o
  -2   4   6        0.30        3.00      0.87 o
  -1   4   6     1584.03     1639.99     21.57 o
   0   4   6     1367.28     1471.69     49.75 o
   1   4   6      256.67      250.83      5.87 o
   2   4   6      335.88      372.71      6.59 o
   3   4   6      678.98      742.06     13.19 o
   4   4   6       10.66       11.59      1.54 o
   5   4   6       96.63       86.57      3.03 o
   6   4   6      160.83      184.82      4.59 o
   7   4   6      151.99      157.58      4.40 o
   8   4   6       92.01       93.94      4.23 o
   9   4   6       50.82       44.91      4.20 o
  10   4   6        0.87        0.00      2.78 o
  11   4   6       28.33       17.68      5.00 o
 -11   5   6        3.62        1.93      3.33 o
 -10   5   6        3.79        4.22      2.28 o
  -9   5   6        0.19        0.00      1.75 o
  -8   5   6      230.18      221.25      6.83 o
  -7   5   6       58.96       53.53      6.33 o
  -6   5   6      391.17      398.34      8.89 o
  -5   5   6        6.35        2.86      1.06 o
  -4   5   6      745.22      714.03     10.67 o
  -3   5   6      397.28      409.19      6.89 o
  -2   5   6      225.46      195.35      4.08 o
  -1   5   6      702.90      607.79      9.11 o
   0   5   6     1025.39      968.96     13.54 o
   1   5   6      953.82     1022.34     19.07 o
   2   5   6       93.30      129.03      2.93 o
   3   5   6       91.13       87.21      2.58 o
   4   5   6       68.29       79.14      2.78 o
   5   5   6     1169.90     1218.74     18.58 o
   6   5   6      129.53      139.70      4.09 o
   7   5   6        0.11        0.00      1.29 o
   8   5   6       38.70       40.43      3.39 o
   9   5   6      120.95      119.03      5.09 o
  10   5   6       34.23       30.57      3.57 o
 -11   6   6        2.47        2.75      4.00 o
 -10   6   6        5.25        2.68      2.28 o
  -9   6   6       24.69       27.12      3.16 o
  -8   6   6       99.77      111.17      4.86 o
  -7   6   6       10.77        9.26      2.31 o
  -6   6   6      128.99      129.68      3.98 o
  -5   6   6       93.91      107.13      3.24 o
  -4   6   6        0.52        2.54      1.70 o
  -3   6   6      326.16      301.86      5.58 o
  -2   6   6        2.23        8.79      1.18 o
  -1   6   6      517.71      585.06      9.11 o
   0   6   6      928.63      861.08     39.00 o
   1   6   6     1268.70     1345.73     19.52 o
   2   6   6        1.39        3.49      0.97 o
   3   6   6      151.00      168.78      3.56 o
   4   6   6      570.37      608.24     10.40 o
   5   6   6        7.42       13.45      1.78 o
   6   6   6       75.81       63.81      3.05 o
   7   6   6       10.36        8.79      1.91 o
   8   6   6       86.88       86.85      4.46 o
   9   6   6       19.06       14.40      3.05 o
  10   6   6      119.50      130.97      6.72 o
 -11   7   6       11.13       25.35      8.67 o
 -10   7   6        1.29        0.67      2.09 o
  -9   7   6        3.32        0.86      2.11 o
  -8   7   6       45.73       43.84      3.67 o
  -7   7   6      128.72      136.53      5.45 o
  -6   7   6        7.71        4.24      2.49 o
  -5   7   6        7.52       14.00      1.67 o
  -4   7   6       75.34       90.65      5.32 o
  -3   7   6      102.28       93.71      4.41 o
  -2   7   6       45.43       56.63      2.31 o
  -1   7   6     1535.20     1542.53     20.86 o
   0   7   6       73.99       78.02      3.39 o
   1   7   6       43.89       46.73      2.47 o
   2   7   6      233.04      218.51      4.27 o
   3   7   6       26.26       33.02      2.99 o
   4   7   6        0.37        1.22      1.30 o
   5   7   6      189.18      189.62      4.97 o
   6   7   6        0.03        0.25      1.48 o
   7   7   6       61.75       69.13      3.43 o
   8   7   6       31.56       34.34      4.71 o
   9   7   6        3.99        0.00      2.21 o
  10   7   6       54.27       58.49      4.55 o
 -10   8   6        0.04        1.79      2.54 o
  -9   8   6        0.91        2.65      2.31 o
  -8   8   6        8.19        9.78      2.60 o
  -7   8   6      126.43      132.32      5.45 o
  -6   8   6      459.44      437.20     10.64 o
  -5   8   6       59.65       50.01      2.84 o
  -4   8   6        0.03        1.16      1.13 o
  -3   8   6       13.05       14.03      2.75 o
  -2   8   6      474.42      476.56     12.23 o
  -1   8   6      194.25      184.51      4.33 o
   0   8   6      848.53      839.19     14.23 o
   1   8   6       15.32        8.06      1.87 o
   2   8   6      358.90      364.44      9.47 o
   3   8   6        0.06        1.76      1.83 o
   4   8   6     1126.69     1156.35     21.97 o
   5   8   6      204.30      185.87      6.45 o
   6   8   6      100.77      100.92      4.86 o
   7   8   6       41.92       46.80      3.18 o
   8   8   6       73.41       76.10      4.83 o
   9   8   6        1.26        1.20      3.33 o
 -10   9   6      119.18      144.12     11.34 o
  -9   9   6       55.36       57.98      4.69 o
  -8   9   6        1.45        0.84      2.33 o
  -7   9   6       40.60       39.34      4.32 o
  -6   9   6      192.58      192.21      6.63 o
  -5   9   6      464.13      428.03      8.71 o
  -4   9   6       67.16       76.39      3.36 o
  -3   9   6        0.87        0.00      1.11 o
  -2   9   6        0.33        1.30      1.38 o
  -1   9   6      496.82      448.05      8.83 o
   0   9   6      121.34      117.76      4.02 o
   1   9   6      512.90      477.90     10.73 o
   2   9   6     1365.67     1400.83     21.79 o
   3   9   6      151.07      173.55      6.02 o
   4   9   6      366.21      346.66      9.29 o
   5   9   6      565.70      558.01     12.95 o
   6   9   6        2.87        2.89      2.24 o
   7   9   6        0.81        2.51      2.27 o
   8   9   6       31.95       31.65      3.83 o
   9   9   6        6.30        5.03      3.64 o
  -9  10   6        1.99        6.41      2.88 o
  -8  10   6       60.24       62.82      4.76 o
  -7  10   6       33.03       35.13      3.77 o
  -6  10   6        2.32        0.90      1.95 o
  -5  10   6        0.79        4.00      2.13 o
  -4  10   6       97.00       92.58      3.86 o
  -3  10   6       98.81       81.98      3.57 o
  -2  10   6        2.05        0.00      1.28 o
  -1  10   6      883.87      825.50     14.28 o
   0  10   6       27.54       38.40      2.89 o
   1  10   6       35.91       20.76      3.24 o
   2  10   6        4.23        3.04      2.26 o
   3  10   6      559.98      543.25     12.72 o
   4  10   6       52.17       52.69      4.12 o
   5  10   6        5.56        4.90      2.61 o
   6  10   6       32.95       30.61      3.68 o
   7  10   6        0.31        1.87      2.38 o
   8  10   6       16.69       18.58      3.54 o
  -8  11   6        0.04        0.00      2.24 o
  -7  11   6       38.21       39.28      3.94 o
  -6  11   6        1.07        0.48      2.07 o
  -5  11   6       64.31       66.77      4.57 o
  -4  11   6       58.87       45.42      3.17 o
  -3  11   6        0.15        0.39      1.57 o
  -2  11   6       51.39       36.27      4.38 o
  -1  11   6       20.38       15.55      2.35 o
   0  11   6      460.25      438.69      9.30 o
   1  11   6      297.83      303.16      7.39 o
   2  11   6       46.04       42.24      3.86 o
   3  11   6       19.97       20.37      3.30 o
   4  11   6        2.70        1.32      2.21 o
   5  11   6       29.03       36.66      3.97 o
   6  11   6       80.47       78.95      6.42 o
   7  11   6       44.42       45.45      4.97 o
  -7  12   6        0.71        2.79      2.56 o
  -6  12   6        0.02        0.00      2.30 o
  -5  12   6      159.14      153.61      6.42 o
  -4  12   6        5.31        4.10      2.48 o
  -3  12   6       25.58       22.01      2.70 o
  -2  12   6        6.34        3.45      2.12 o
  -1  12   6       38.41       31.47      3.14 o
   0  12   6       57.66       45.32      3.51 o
   1  12   6        0.98        1.85      1.95 o
   2  12   6       67.00       69.19      4.75 o
   3  12   6       63.52       60.45      4.58 o
   4  12   6        2.81        1.90      2.47 o
   5  12   6      249.92      259.53      8.76 o
   6  12   6        7.99        8.22      3.16 o
  -6  13   6        1.94        2.36      2.63 o
  -5  13   6       95.62      106.97      5.69 o
  -4  13   6       61.06       62.72      5.54 o
  -3  13   6        8.17        5.09      2.43 o
  -2  13   6      100.48      120.47      5.43 o
  -1  13   6       52.13       43.26      4.77 o
   0  13   6       20.77       25.74      3.18 o
   1  13   6        2.30        1.22      2.58 o
   2  13   6       53.35       50.06      6.29 o
   3  13   6        0.90        2.56      2.58 o
   4  13   6        7.40        4.00      3.46 o
   5  13   6        7.42        3.49      2.85 o
  -4  14   6        1.56        1.76      2.94 o
  -3  14   6        0.66        0.00      2.59 o
  -2  14   6        0.66        1.16      2.34 o
  -1  14   6        1.37        2.97      3.14 o
   0  14   6       28.00       18.22      3.20 o
   1  14   6       21.69       16.08      4.50 o
   2  14   6      114.29      140.36     16.68 o
   3  14   6        4.29        1.03      2.73 o
 -11   0   7       16.78       26.69      5.34 o
  -9   0   7      114.29      103.25      6.17 o
  -7   0   7      221.44      237.36     10.34 o
  -5   0   7       46.06       56.45      4.50 o
  -3   0   7      929.57      876.87     15.44 o
  -1   0   7       80.11       86.07      2.67 o
   1   0   7     2548.00     2907.79     46.37 o
   3   0   7      386.75      354.63      7.34 o
   5   0   7      338.83      340.95     12.01 o
   7   0   7       95.28       84.07      6.01 o
   9   0   7      802.06      741.96     24.69 o
  11   0   7       57.29       57.05      7.01 o
 -12   1   7       10.38       10.31      3.41 o
 -11   1   7        5.14        5.89      2.42 o
 -10   1   7        0.40        1.17      1.75 o
  -9   1   7       10.50        8.69      1.67 o
  -8   1   7       90.16       84.60      6.01 o
  -7   1   7       64.20       69.10      2.42 o
  -6   1   7       68.74       71.72      2.49 o
  -5   1   7      572.83      627.52     13.29 o
  -4   1   7     1265.45     1180.16     15.96 o
  -3   1   7      489.92      513.93      7.74 o
  -2   1   7       27.37       44.55      2.80 o
  -1   1   7      994.42     1068.24     12.74 o
   0   1   7       55.42       41.51      1.28 o
   1   1   7      177.82      196.13      3.69 o
   2   1   7     1045.54     1060.38     39.03 o
   3   1   7     1283.85     1324.39     18.51 o
   4   1   7        0.46        3.29      0.83 o
   5   1   7       85.03       80.42      2.74 o
   6   1   7      333.38      305.62      6.91 o
   7   1   7      139.24      141.06      4.77 o
   8   1   7       10.07       10.01      3.67 o
   9   1   7       18.38       25.11      6.51 o
  10   1   7       26.27       30.54      3.77 o
  11   1   7       79.10       87.87      5.54 o
 -12   2   7        0.38        0.76      3.20 o
 -11   2   7       49.46       55.10      5.96 o
 -10   2   7        1.47        1.22      2.05 o
  -9   2   7       66.78       81.14      4.53 o
  -8   2   7      295.47      296.96      6.05 o
  -7   2   7      169.97      155.12      6.79 o
  -6   2   7        0.83        5.54      1.07 o
  -5   2   7        8.00        7.75      2.70 o
  -4   2   7       60.11       63.66      2.39 o
  -3   2   7      699.86      813.70     10.21 o
  -2   2   7      906.94     1091.32     18.57 o
  -1   2   7     2323.69     2467.56     34.19 o
   0   2   7     3531.29     3490.51     39.28 o
   1   2   7     4166.88     4166.37     49.82 o
   2   2   7      152.61      192.00      3.18 o
   3   2   7     1693.49     1822.35     23.57 o
   4   2   7       89.64       98.35      2.28 o
   5   2   7       67.30       82.81      2.42 o
   6   2   7       13.79       14.39      1.59 o
   7   2   7      363.78      353.80      8.39 o
   8   2   7      152.58      130.80      4.98 o
   9   2   7       12.87       13.68      4.34 o
  10   2   7        0.35        0.00      2.36 o
  11   2   7       46.50       52.78      6.01 o
 -12   3   7        1.41        0.96      3.43 o
 -11   3   7        9.43       11.86      4.34 o
 -10   3   7        9.42       16.13      3.45 o
  -9   3   7       78.74       90.38      3.62 o
  -8   3   7       15.53       16.11      6.02 o
  -7   3   7     1132.98     1136.49     17.57 o
  -6   3   7        9.91       14.28      2.60 o
  -5   3   7       75.25      105.10      2.51 o
  -4   3   7       19.26       17.77      1.07 o
  -3   3   7       31.26       23.67      1.07 o
  -2   3   7        4.66        4.42      0.97 o
  -1   3   7     4573.98     4677.12     83.55 o
   0   3   7      451.23      456.31      7.74 o
   1   3   7      131.89      116.14      2.92 o
   2   3   7       48.36       59.17      1.68 o
   3   3   7       64.77       93.46      2.10 o
   4   3   7        0.27        1.30      0.82 o
   5   3   7      815.83      850.84     15.74 o
   6   3   7       56.79       58.50      2.63 o
   7   3   7       90.84       87.21      3.92 o
   8   3   7      280.92      292.23      9.36 o
   9   3   7       14.66       14.01      2.56 o
  10   3   7        0.05        1.59      2.47 o
 -11   4   7        2.73        1.11      3.13 o
 -10   4   7       34.52       44.27      5.00 o
  -9   4   7       18.92       25.43      3.01 o
  -8   4   7      309.20      318.40     12.16 o
  -7   4   7       42.20       43.50      2.90 o
  -6   4   7      913.05     1049.27     16.57 o
  -5   4   7      392.83      406.72     11.02 o
  -4   4   7       67.25       63.36      2.28 o
  -3   4   7      209.29      266.98      5.05 o
  -2   4   7       65.12       70.45      2.26 o
  -1   4   7      188.08      213.80      4.17 o
   0   4   7      882.87      942.42     13.15 o
   1   4   7      175.70      170.37     10.01 o
   2   4   7        1.41        0.09      0.63 o
   3   4   7        0.73        0.82      0.63 o
   4   4   7      331.22      347.46      6.52 o
   5   4   7       28.80       29.12      1.99 o
   6   4   7       44.27       46.24      2.53 o
   7   4   7      157.54      160.15      5.31 o
   8   4   7        0.26        0.00      1.63 o
   9   4   7       41.52       46.17      3.65 o
  10   4   7      235.40      248.02     29.69 o
 -11   5   7       29.63       32.15      4.87 o
 -10   5   7       28.42       20.50      3.10 o
  -9   5   7       35.07       40.18      3.50 o
  -8   5   7      170.37      179.32      6.15 o
  -7   5   7      140.03      140.99      4.40 o
  -6   5   7      147.79      139.58      4.14 o
  -5   5   7        1.71        0.11      1.06 o
  -4   5   7       22.93       33.13      1.94 o
  -3   5   7       11.34       10.55      1.21 o
  -2   5   7     1105.64     1227.56     16.90 o
  -1   5   7      101.84      102.59      2.77 o
   0   5   7        0.61        3.35      1.58 o
   1   5   7        1.53        1.96      0.85 o
   2   5   7      176.11      235.57      4.15 o
   3   5   7      224.72      194.40      3.78 o
   4   5   7        4.75        7.66      1.97 o
   5   5   7       40.49       46.12      3.03 o
   6   5   7       88.09       84.26      3.32 o
   7   5   7        3.26        3.45      1.72 o
   8   5   7       96.94       97.54      4.58 o
   9   5   7        7.31        9.11      2.61 o
  10   5   7        2.35        4.50      3.42 o
 -11   6   7        0.01        0.00      3.08 o
 -10   6   7        0.07        0.08      2.13 o
  -9   6   7       23.35       24.86      3.97 o
  -8   6   7       52.66       53.36      3.97 o
  -7   6   7       24.22       22.39      2.84 o
  -6   6   7      365.39      344.58      7.21 o
  -5   6   7      822.30      834.79     12.62 o
  -4   6   7       89.36       91.18      3.01 o
  -3   6   7      624.59      674.10     10.35 o
  -2   6   7      114.43      105.28      4.84 o
  -1   6   7       68.13       52.41      3.30 o
   0   6   7     3770.60     3736.45     47.45 o
   1   6   7      145.97      150.94      9.34 o
   2   6   7        3.05        3.11      1.47 o
   3   6   7        2.31        4.15      1.44 o
   4   6   7       22.81       22.21      1.91 o
   5   6   7       66.44       68.18      2.93 o
   6   6   7       79.55       79.82      3.34 o
   7   6   7        0.14        0.09      1.55 o
   8   6   7       22.50       31.14      3.24 o
   9   6   7       35.41       38.99      3.75 o
  10   6   7       43.65       32.57      4.22 o
 -10   7   7       13.61       12.10      3.01 o
  -9   7   7        0.42        1.22      2.08 o
  -8   7   7       70.06       62.04      4.29 o
  -7   7   7      116.23      116.82      4.95 o
  -6   7   7      206.47      213.48      6.36 o
  -5   7   7      513.91      482.28      8.41 o
  -4   7   7       16.78       14.62      1.63 o
  -3   7   7       25.21       28.21      2.04 o
  -2   7   7     1320.13     1381.20     19.14 o
  -1   7   7     1295.12     1267.31     20.39 o
   0   7   7       45.49       45.55      2.56 o
   1   7   7        0.22        0.61      0.92 o
   2   7   7      126.98      112.28      5.67 o
   3   7   7        3.66        3.86      2.31 o
   4   7   7      302.32      317.74      8.85 o
   5   7   7      190.50      178.38      6.12 o
   6   7   7       32.49       34.88      3.42 o
   7   7   7        0.01        2.60      2.58 o
   8   7   7        7.65        8.29      4.67 o
   9   7   7       88.10      105.60     10.51 o
 -10   8   7        0.44        1.02      2.67 o
  -9   8   7        4.87        3.97      2.49 o
  -8   8   7       38.89       40.30      4.39 o
  -7   8   7       15.70       19.32      3.06 o
  -6   8   7       23.32       24.72      3.07 o
  -5   8   7       11.10       10.45      2.38 o
  -4   8   7        0.11        2.92      1.30 o
  -3   8   7      413.20      411.34      7.50 o
  -2   8   7      101.65      103.60      3.26 o
  -1   8   7       19.02       18.71      1.88 o
   0   8   7      133.29      156.30      4.84 o
   1   8   7      285.71      286.50      7.53 o
   2   8   7        2.03        2.29      1.46 o
   3   8   7       27.31       38.92      3.32 o
   4   8   7      604.12      559.14     13.68 o
   5   8   7      271.23      234.11      7.41 o
   6   8   7       20.54       22.35      3.07 o
   7   8   7        1.27        3.37      2.26 o
   8   8   7      409.27      421.81     14.13 o
   9   8   7       17.34       17.99      4.34 o
  -9   9   7       46.03       51.62      4.93 o
  -8   9   7       13.95        8.75      2.85 o
  -7   9   7       46.43       34.06      3.50 o
  -6   9   7       14.26       16.28      4.11 o
  -5   9   7       20.33       19.40      2.35 o
  -4   9   7       38.95       43.01      2.82 o
  -3   9   7      119.93      115.17      3.65 o
  -2   9   7        2.02        1.44      1.30 o
  -1   9   7      286.72      318.07      6.37 o
   0   9   7      605.91      620.41     25.35 o
   1   9   7       13.39       11.43      2.06 o
   2   9   7      754.56      689.04     14.72 o
   3   9   7        2.68        5.12      2.38 o
   4   9   7      250.58      234.04      7.48 o
   5   9   7        3.36        2.23      2.34 o
   6   9   7      245.93      227.63      7.71 o
   7   9   7        2.99        4.72      2.61 o
   8   9   7      118.15      125.28      6.01 o
  -9  10   7        1.12        2.23      2.46 o
  -8  10   7        4.90        4.24      4.07 o
  -7  10   7        1.36        1.38      2.33 o
  -6  10   7       40.55       45.39      4.24 o
  -5  10   7       15.44        9.15      2.05 o
  -4  10   7      330.02      331.00      8.43 o
  -3  10   7        8.01        6.26      2.08 o
  -2  10   7      613.60      585.83     12.98 o
  -1  10   7        0.45        0.29      1.66 o
   0  10   7       34.83       35.94      2.97 o
   1  10   7        1.99        1.96      1.86 o
   2  10   7        3.47        3.30      2.44 o
   3  10   7      111.15      110.91      5.19 o
   4  10   7      330.69      294.57      8.80 o
   5  10   7       99.24       98.10      5.19 o
   6  10   7       71.56       63.25      5.63 o
   7  10   7        1.11        1.45      2.64 o
  -8  11   7        3.14        8.33      2.93 o
  -7  11   7       28.65       32.42      3.86 o
  -6  11   7       11.15        9.90      2.77 o
  -5  11   7       12.89        7.56      2.64 o
  -4  11   7       53.70       52.50      4.22 o
  -3  11   7       11.44        6.13      2.01 o
  -2  11   7      366.63      342.58      8.00 o
  -1  11   7      193.71      173.84      5.44 o
   0  11   7       53.20       49.66      3.37 o
   1  11   7      159.69      151.73      5.18 o
   2  11   7       51.93       45.95      3.95 o
   3  11   7        4.75        6.30      2.47 o
   4  11   7      149.44      153.52      6.52 o
   5  11   7       71.35       76.56      5.39 o
   6  11   7        4.39        3.44      2.81 o
   7  11   7       15.88       16.29      3.52 o
  -7  12   7       37.67       35.37      4.13 o
  -6  12   7       43.37       44.61      5.72 o
  -5  12   7        4.24        6.11      2.73 o
  -4  12   7      508.06      505.21     14.13 o
  -3  12   7        4.32        2.59      2.10 o
  -2  12   7       44.17       44.20      3.66 o
  -1  12   7       52.11       45.34      3.34 o
   0  12   7      106.84      113.17      5.12 o
   1  12   7       21.96       22.60      3.32 o
   2  12   7        9.33        9.38      2.81 o
   3  12   7        0.04        0.68      2.44 o
   4  12   7        9.50        8.15      3.73 o
   5  12   7       15.98       14.14      3.29 o
   6  12   7       29.18       26.26      3.96 o
  -5  13   7       42.04       46.64      4.39 o
  -4  13   7       74.80       88.60      6.08 o
  -3  13   7      101.72      106.44      5.28 o
  -2  13   7       94.13       92.65      4.93 o
  -1  13   7        0.26        0.44      2.12 o
   0  13   7       75.14       69.32      4.97 o
   1  13   7       34.78       32.59      4.90 o
   2  13   7        3.17        3.05      2.71 o
   3  13   7        0.95        0.50      2.30 o
   4  13   7        4.33        2.40      2.65 o
  -3  14   7       45.45       64.80      4.67 o
  -2  14   7       56.99       53.84      4.35 o
  -1  14   7        0.24        1.62      2.30 o
   0  14   7      119.41      141.99      7.60 o
   1  14   7      108.32      142.93      8.17 o
   2  14   7        1.57        2.69      2.89 o
 -12   0   8        0.73        2.34      4.00 o
 -10   0   8       19.93       18.78      3.76 o
  -8   0   8      352.46      344.08     13.18 o
  -6   0   8      254.89      242.79     12.51 o
  -4   0   8     1500.02     1609.87     27.33 o
  -2   0   8      345.17      342.29      7.01 o
   0   0   8      686.56      681.91     12.34 o
   2   0   8      105.92      159.47      4.00 o
   4   0   8     1015.96      987.83     17.35 o
   6   0   8        1.08        4.00      2.00 o
   8   0   8       89.33       90.74      7.01 o
  10   0   8      125.74      123.44      8.67 o
 -12   1   8        0.26        1.00      4.00 o
 -11   1   8        0.65        1.58      2.31 o
 -10   1   8        9.54       13.73      2.34 o
  -9   1   8      151.89      139.58     10.59 o
  -8   1   8      116.29      119.08      4.16 o
  -7   1   8      117.19      101.64      3.21 o
  -6   1   8        0.33        2.27      0.98 o
  -5   1   8       91.06       88.55      2.31 o
  -4   1   8      425.04      434.61      7.27 o
  -3   1   8       29.52       38.87      1.46 o
  -2   1   8      539.25      605.24      8.40 o
  -1   1   8     1168.68     1241.84     14.86 o
   0   1   8      823.30      888.31     10.97 o
   1   1   8      388.41      378.48      6.09 o
   2   1   8     1680.03     1703.17     25.24 o
   3   1   8        6.03        9.11      1.11 o
   4   1   8      724.90      756.68     10.82 o
   5   1   8       33.55       43.89      2.36 o
   6   1   8        5.28        7.57      1.75 o
   7   1   8      160.49      165.84      5.35 o
   8   1   8        0.03        2.00      3.34 o
   9   1   8      263.88      270.52     11.18 o
  10   1   8        9.05       16.26      3.30 o
 -11   2   8       16.56       13.04      3.69 o
 -10   2   8       53.13       45.62      4.87 o
  -9   2   8       27.36       25.97      2.89 o
  -8   2   8        6.87        8.92      1.57 o
  -7   2   8       23.94       28.84      1.78 o
  -6   2   8      357.83      336.23     11.96 o
  -5   2   8      335.36      323.01      5.41 o
  -4   2   8       37.63       31.26      1.45 o
  -3   2   8     1257.24     1263.03     15.25 o
  -2   2   8      166.41      198.40      7.65 o
  -1   2   8       52.34       43.18      4.84 o
   0   2   8      701.16      575.32      7.43 o
   1   2   8      105.62      105.46      2.23 o
   2   2   8       43.19       48.97      2.17 o
   3   2   8       46.65       39.21      1.52 o
   4   2   8      748.39      738.89     14.89 o
   5   2   8       86.16       84.75      2.76 o
   6   2   8      161.32      142.72      4.72 o
   7   2   8       46.06       51.78      3.84 o
   8   2   8       63.07       60.86      3.84 o
   9   2   8       45.37       42.04      5.67 o
  10   2   8       87.58       83.77      8.01 o
 -11   3   8        0.97        3.23      3.13 o
 -10   3   8       13.28       13.36      3.58 o
  -9   3   8      424.96      420.44     12.52 o
  -8   3   8      600.33      620.77     13.10 o
  -7   3   8       28.57       33.22      2.19 o
  -6   3   8       15.58       14.23      1.51 o
  -5   3   8       16.19       14.22      1.45 o
  -4   3   8       18.31       25.09      2.11 o
  -3   3   8      126.93      146.23      3.44 o
  -2   3   8        9.92        6.09      0.99 o
  -1   3   8      908.27      968.55     13.61 o
   0   3   8     1186.41     1081.93     16.20 o
   1   3   8      490.34      523.10      8.49 o
   2   3   8      396.36      447.76      6.25 o
   3   3   8       20.39       11.16      1.53 o
   4   3   8       20.93       21.81      1.73 o
   5   3   8       49.16       46.20      2.27 o
   6   3   8       13.84       12.60      2.50 o
   7   3   8      216.78      213.65      6.34 o
   8   3   8      259.39      251.95      8.00 o
   9   3   8        0.01        0.00      1.91 o
  10   3   8       33.80       33.26      4.12 o
 -11   4   8      110.71      121.52      7.28 o
 -10   4   8        2.47        1.38      1.94 o
  -9   4   8        5.59       11.24      2.49 o
  -8   4   8       33.89       38.28      3.32 o
  -7   4   8      256.33      254.71      5.96 o
  -6   4   8      569.53      587.30      9.55 o
  -5   4   8      208.81      184.97      4.23 o
  -4   4   8        2.75        4.05      1.48 o
  -3   4   8      304.32      306.64      5.60 o
  -2   4   8      394.10      448.91      7.41 o
  -1   4   8      494.86      429.36      7.11 o
   0   4   8       51.11       62.36      2.26 o
   1   4   8      445.86      502.27      8.69 o
   2   4   8      442.09      397.26      5.73 o
   3   4   8      103.73       92.54      2.49 o
   4   4   8       89.71       59.65      2.80 o
   5   4   8      113.17      111.91      4.12 o
   6   4   8       85.59       84.75      3.30 o
   7   4   8       28.77       29.57      2.99 o
   8   4   8        0.29        0.88      1.88 o
   9   4   8       39.60       50.94      5.76 o
  10   4   8       16.16       19.02      5.00 o
 -11   5   8       19.58       19.26      4.32 o
 -10   5   8       57.97       53.84      4.59 o
  -9   5   8        0.19        2.39      2.13 o
  -8   5   8      384.25      374.70      9.64 o
  -7   5   8       28.96       27.28      2.36 o
  -6   5   8        4.00        3.46      1.30 o
  -5   5   8      481.32      536.10      8.86 o
  -4   5   8        0.51        2.45      1.07 o
  -3   5   8       32.92       33.35      2.59 o
  -2   5   8      352.15      353.21      6.34 o
  -1   5   8        1.67        1.91      0.97 o
   0   5   8       41.55       64.72      2.34 o
   1   5   8      500.35      425.86     14.90 o
   2   5   8       77.31       63.25      2.67 o
   3   5   8       20.27       27.51      2.01 o
   4   5   8      220.86      232.66      7.28 o
   5   5   8      161.42      169.14      4.51 o
   6   5   8      522.60      526.04      9.75 o
   7   5   8       60.61       58.12      3.65 o
   8   5   8        2.20        3.40      2.13 o
   9   5   8       59.38       58.74      4.22 o
  10   5   8        2.19        2.40      2.47 o
 -11   6   8        0.02        0.00      3.13 o
 -10   6   8        0.54        0.12      2.33 o
  -9   6   8       12.66       12.23      2.70 o
  -8   6   8       51.20       50.67      3.86 o
  -7   6   8       22.26       20.92      2.77 o
  -6   6   8      478.68      470.65      9.16 o
  -5   6   8        6.05        8.20      1.53 o
  -4   6   8      118.44      133.88      3.69 o
  -3   6   8      403.95      425.18      7.43 o
  -2   6   8       16.22       17.52      1.63 o
  -1   6   8        9.56        5.24      1.30 o
   0   6   8      791.08      781.80     11.68 o
   1   6   8      313.07      309.63      7.62 o
   2   6   8        0.23        1.37      1.03 o
   3   6   8      212.57      222.58      6.24 o
   4   6   8       69.04       82.84      4.94 o
   5   6   8      113.34       92.27      4.36 o
   6   6   8        3.53        0.96      1.83 o
   7   6   8      133.67      141.39      5.65 o
   8   6   8       63.55       74.62      6.84 o
   9   6   8        3.52        9.21      3.58 o
 -10   7   8        0.19        0.25      2.33 o
  -9   7   8        7.87        8.50      2.67 o
  -8   7   8      244.39      239.77      7.63 o
  -7   7   8       68.63       64.37      5.19 o
  -6   7   8      268.71      259.56      9.04 o
  -5   7   8        7.09        5.31      1.53 o
  -4   7   8      308.98      324.51      6.46 o
  -3   7   8      507.66      512.77      8.72 o
  -2   7   8      297.88      329.22      6.32 o
  -1   7   8        6.89        8.00      1.38 o
   0   7   8       11.19       16.67      1.76 o
   1   7   8      167.89      175.05      4.70 o
   2   7   8       14.84       21.95      1.99 o
   3   7   8       11.32       17.56      3.33 o
   4   7   8        0.36        0.93      1.73 o
   5   7   8        0.30        0.00      1.83 o
   6   7   8       94.35       88.16      7.57 o
   7   7   8      110.60      111.56      5.77 o
   8   7   8       76.01       82.02      8.84 o
   9   7   8       75.27       62.77      7.34 o
 -10   8   8        6.35        4.70      2.65 o
  -9   8   8      135.27      134.89      6.16 o
  -8   8   8      284.05      296.75      8.84 o
  -7   8   8        6.60        3.21      2.31 o
  -6   8   8      564.58      555.84     10.75 o
  -5   8   8      295.97      295.69      6.34 o
  -4   8   8      585.58      565.41      9.68 o
  -3   8   8       80.01       68.25      2.97 o
  -2   8   8      446.47      433.33      8.01 o
  -1   8   8      389.51      344.09      6.59 o
   0   8   8      263.14      257.23     13.44 o
   1   8   8       30.08       32.85      2.47 o
   2   8   8       81.14       82.96      5.18 o
   3   8   8        2.79        0.84      1.98 o
   4   8   8      188.02      182.37      6.51 o
   5   8   8      163.84      161.39      6.22 o
   6   8   8        1.46        2.45      2.28 o
   7   8   8       78.29       95.58      5.19 o
   8   8   8        0.14        5.17      3.43 o
  -9   9   8       15.04       12.07      3.05 o
  -8   9   8       14.79       15.06      3.03 o
  -7   9   8       11.44        8.47      2.60 o
  -6   9   8       81.02       98.15      4.85 o
  -5   9   8       98.51       93.87      3.84 o
  -4   9   8      283.46      256.68      5.82 o
  -3   9   8      218.20      222.43      5.35 o
  -2   9   8      164.24      167.55      4.58 o
  -1   9   8      876.72      826.27     22.12 o
   0   9   8        0.29        1.95      1.60 o
   1   9   8      781.55      783.77     37.03 o
   2   9   8       33.23       28.16      3.27 o
   3   9   8      258.56      246.05      7.70 o
   4   9   8       90.54       86.62      6.40 o
   5   9   8      214.70      222.66      7.58 o
   6   9   8        6.93        5.07      2.61 o
   7   9   8      208.74      197.50      7.44 o
   8   9   8       28.07       33.06      4.94 o
  -8  10   8        0.03        1.64      2.28 o
  -7  10   8        7.42        7.78      2.67 o
  -6  10   8       86.20       94.79      5.00 o
  -5  10   8        9.99        5.52      1.87 o
  -4  10   8      100.97       93.05      4.05 o
  -3  10   8      235.19      238.74      6.32 o
  -2  10   8        1.92        3.16      1.63 o
  -1  10   8       10.48       12.87      2.64 o
   0  10   8        2.38        0.19      1.61 o
   1  10   8     1027.60      967.92     22.07 o
   2  10   8      381.91      353.09      9.64 o
   3  10   8        4.35        1.88      2.15 o
   4  10   8       75.21       79.38      4.80 o
   5  10   8       76.05       70.59      4.76 o
   6  10   8       39.33       44.39      4.26 o
   7  10   8       28.23       24.32      3.67 o
  -7  11   8        9.83        9.13      2.85 o
  -6  11   8        3.21        4.33      2.50 o
  -5  11   8       91.60       87.70      5.84 o
  -4  11   8        0.00        0.95      2.15 o
  -3  11   8        0.68        1.67      1.81 o
  -2  11   8       43.10       38.14      3.14 o
  -1  11   8      249.95      244.11      8.91 o
   0  11   8       66.57       68.23      3.86 o
   1  11   8      130.69      109.80      6.08 o
   2  11   8      111.38      124.94      9.00 o
   3  11   8        1.30        2.07      2.30 o
   4  11   8       32.50       23.66      4.49 o
   5  11   8       37.33       27.98      3.76 o
   6  11   8       35.08       46.36      5.11 o
  -6  12   8       67.85       67.93      5.04 o
  -5  12   8       45.00       59.01      4.65 o
  -4  12   8       89.14       92.53      4.98 o
  -3  12   8       28.99       35.77      4.66 o
  -2  12   8       26.45       24.79      2.99 o
  -1  12   8       33.76       36.87      3.19 o
   0  12   8       18.22       15.65      2.76 o
   1  12   8        8.02        0.45      2.36 o
   2  12   8        1.00        2.04      2.41 o
   3  12   8        9.06        1.92      2.54 o
   4  12   8       61.90       50.08      5.20 o
   5  12   8       24.81       23.15      3.80 o
  -5  13   8        0.01        0.00      2.34 o
  -4  13   8       27.85       34.94      4.70 o
  -3  13   8        0.99        0.99      2.23 o
  -2  13   8        1.33        1.15      2.16 o
  -1  13   8       16.45       16.31      2.95 o
   0  13   8       14.93       11.68      2.91 o
   1  13   8        3.06        0.99      2.47 o
   2  13   8        2.25        8.22      3.01 o
   3  13   8        6.74        5.12      2.94 o
   4  13   8        0.35        0.00      2.61 o
  -2  14   8        0.34        2.30      2.49 o
  -1  14   8        1.88        0.48      2.34 o
   0  14   8        6.33        5.56      3.51 o
   1  14   8        4.58        3.33      2.89 o
 -11   0   9        8.93        6.01      5.00 o
  -9   0   9       16.83       15.28      2.41 o
  -7   0   9      736.09      810.57     20.52 o
  -5   0   9       48.26       51.60      2.69 o
  -3   0   9      251.17      310.26      7.67 o
  -1   0   9      189.11      279.90      6.34 o
   1   0   9        6.71       14.35      1.33 o
   3   0   9      176.08      146.12      5.34 o
   5   0   9      177.39       94.75      7.34 o
   9   0   9       14.82       14.68      4.67 o
 -11   1   9        0.64        2.04      2.96 o
 -10   1   9      174.23      176.50      6.76 o
  -9   1   9      305.91      344.32      8.61 o
  -8   1   9       46.39       45.20      2.60 o
  -7   1   9       85.87       88.87      2.71 o
  -6   1   9       67.13       58.19      2.22 o
  -5   1   9     1169.03     1238.84     23.80 o
  -4   1   9        3.17        0.73      0.86 o
  -3   1   9       90.76       89.15      3.01 o
  -2   1   9       64.27       69.52      3.00 o
  -1   1   9      195.67      219.29      6.34 o
   0   1   9      173.88      179.26      4.67 o
   1   1   9       62.70       85.38      3.50 o
   2   1   9      444.94      469.41      8.25 o
   3   1   9      647.66      659.90     10.51 o
   4   1   9      197.69      218.72      4.41 o
   5   1   9       11.78       12.71      1.65 o
   6   1   9      528.80      558.74     16.68 o
   7   1   9       64.38       69.08      5.12 o
   8   1   9      196.46      195.50     10.01 o
   9   1   9      591.72      624.23     15.80 o
  10   1   9       20.83       24.38      3.77 o
 -11   2   9       37.90       34.70      4.94 o
 -10   2   9       13.31       16.10      3.64 o
  -9   2   9       86.21       80.99      3.87 o
  -8   2   9        3.86        6.81      1.63 o
  -7   2   9      512.28      501.33     15.63 o
  -6   2   9       72.35       65.12      2.60 o
  -5   2   9      241.98      240.84      4.99 o
  -4   2   9      135.32      147.51      5.41 o
  -3   2   9      167.34      184.74      6.31 o
  -2   2   9      141.99      141.35      4.02 o
  -1   2   9       23.74       21.48      1.67 o
   0   2   9      948.89      938.22     12.98 o
   1   2   9     1464.69     1415.44     16.98 o
   2   2   9      201.01      165.62      5.00 o
   3   2   9       12.48       19.96      1.28 o
   4   2   9        6.44       10.45      2.00 o
   5   2   9      140.24      147.85      4.47 o
   6   2   9        0.04        1.31      1.61 o
   7   2   9      636.15      683.79     13.95 o
   8   2   9      777.55      812.44     18.42 o
   9   2   9       44.54       60.72      6.67 o
  10   2   9       48.11       54.26      4.70 o
 -11   3   9       24.45       16.62      6.51 o
 -10   3   9       13.62       15.20      2.76 o
  -9   3   9      156.96      171.34      6.08 o
  -8   3   9      423.28      435.86     14.35 o
  -7   3   9       31.99       32.88      2.34 o
  -6   3   9        8.67        8.01      1.64 o
  -5   3   9       14.66       11.33      1.48 o
  -4   3   9        9.15        6.84      1.93 o
  -3   3   9      533.74      611.15      9.51 o
  -2   3   9      209.15      269.44      5.69 o
  -1   3   9      161.83      148.63      3.56 o
   0   3   9     4065.09     4103.21     56.17 o
   1   3   9        1.83        1.00      0.60 o
   2   3   9        0.26        0.53      0.69 o
   3   3   9      408.11      379.54      5.77 o
   4   3   9      123.97      123.87      3.48 o
   5   3   9      410.34      402.33      8.95 o
   6   3   9       88.47       78.18      5.56 o
   7   3   9       19.43       19.29      3.16 o
   8   3   9      278.94      301.03      8.19 o
   9   3   9       53.55       49.55      7.17 o
  10   3   9       51.49       51.04      6.67 o
 -11   4   9       36.06       39.57      5.25 o
 -10   4   9        0.15        0.69      1.98 o
  -9   4   9      202.16      215.37      6.98 o
  -8   4   9       57.39       56.88      3.44 o
  -7   4   9       30.86       35.02      2.40 o
  -6   4   9       57.44       73.55      2.85 o
  -5   4   9        5.97        6.22      1.43 o
  -4   4   9      133.82      154.90      4.77 o
  -3   4   9       54.37       60.23      3.26 o
  -2   4   9      440.17      450.72      7.56 o
  -1   4   9        4.76        6.67      1.20 o
   0   4   9      257.15      279.43      5.30 o
   1   4   9        0.91        2.52      1.33 o
   2   4   9       24.84       36.49      1.84 o
   3   4   9       18.01       18.23      1.35 o
   4   4   9        1.63        2.88      1.22 o
   5   4   9      230.17      235.34      6.34 o
   6   4   9      296.19      310.51      6.72 o
   7   4   9      270.67      279.31      7.70 o
   8   4   9        6.12        2.31      2.13 o
   9   4   9      106.48      101.43      5.82 o
 -11   5   9       65.87       49.31      5.74 o
 -10   5   9        2.53        2.04      2.44 o
  -9   5   9      288.46      299.96      8.73 o
  -8   5   9        3.25        5.65      2.18 o
  -7   5   9       20.07       18.98      2.26 o
  -6   5   9       64.93       58.69      3.10 o
  -5   5   9       12.80       15.44      1.75 o
  -4   5   9       66.84       70.73      2.77 o
  -3   5   9        1.45        0.81      0.97 o
  -2   5   9       50.87       30.68      2.36 o
  -1   5   9     1098.14     1053.34     15.06 o
   0   5   9      101.04      109.58      5.50 o
   1   5   9      154.45      154.95     12.94 o
   2   5   9        1.10        0.68      0.95 o
   3   5   9      540.59      531.36     11.44 o
   4   5   9       80.39       81.92      3.85 o
   5   5   9        8.69       11.89      3.67 o
   6   5   9       13.63        9.40      2.33 o
   7   5   9       86.14       82.22      5.67 o
   8   5   9      113.20      106.58      6.84 o
   9   5   9        1.89        1.26      3.04 o
 -10   6   9       71.71       68.57      6.65 o
  -9   6   9       64.01       67.65      4.60 o
  -8   6   9       69.39       73.49      4.54 o
  -7   6   9        1.97        1.90      1.66 o
  -6   6   9      374.29      371.29      7.92 o
  -5   6   9      116.09      122.21      3.74 o
  -4   6   9        0.24        1.14      1.29 o
  -3   6   9       32.82       37.40      2.28 o
  -2   6   9      111.13      100.14      7.56 o
  -1   6   9       16.36       17.39      1.63 o
   0   6   9      107.88      129.13      3.69 o
   1   6   9      385.67      381.57     16.77 o
   2   6   9      157.69      145.79     14.51 o
   3   6   9      103.98      104.22      4.41 o
   4   6   9      239.70      228.95      8.63 o
   5   6   9        4.62       11.97      2.44 o
   6   6   9      198.01      203.53      6.76 o
   7   6   9       89.27       94.34      6.16 o
   8   6   9        6.41        4.57      3.84 o
   9   6   9        4.67        8.24      4.84 o
 -10   7   9        0.36        0.00      2.33 o
  -9   7   9        0.09        0.24      2.18 o
  -8   7   9        0.23        0.36      2.11 o
  -7   7   9      161.79      150.88      6.66 o
  -6   7   9      128.20      135.11      4.60 o
  -5   7   9       73.23       65.86      2.96 o
  -4   7   9      119.69      129.70      3.83 o
  -3   7   9      107.22       98.86      4.12 o
  -2   7   9       31.45       26.16      2.11 o
  -1   7   9        3.08        8.50      1.59 o
   0   7   9     1446.04     1364.27     19.22 o
   1   7   9      356.58      341.10      7.17 o
   2   7   9        3.90        3.50      1.50 o
   3   7   9        0.14        0.00      1.84 o
   4   7   9      240.88      224.27      7.03 o
   5   7   9       37.65       43.88      3.72 o
   6   7   9       51.18       52.73      4.07 o
   7   7   9        7.83        1.56      2.38 o
   8   7   9        7.39        2.67      3.33 o
  -9   8   9       98.41       98.87      5.45 o
  -8   8   9        2.15        2.64      2.36 o
  -7   8   9        3.18        5.64      2.47 o
  -6   8   9       43.76       40.83      4.22 o
  -5   8   9        0.06        0.35      1.30 o
  -4   8   9       79.70       61.58      3.05 o
  -3   8   9      440.90      430.75      8.82 o
  -2   8   9      466.96      429.46      8.00 o
  -1   8   9        0.98        1.95      1.42 o
   0   8   9      437.81      449.57      9.02 o
   1   8   9       49.71       54.28      3.04 o
   2   8   9     1027.61      967.93     28.02 o
   3   8   9      489.08      490.25     11.75 o
   4   8   9      151.87      148.61      5.85 o
   5   8   9       86.88       96.79      4.99 o
   6   8   9       69.85       72.57      4.80 o
   7   8   9       25.86       23.46      3.50 o
   8   8   9        2.24        2.40      3.33 o
  -9   9   9       22.30       15.87      3.23 o
  -8   9   9       59.87       63.48      9.34 o
  -7   9   9      147.83      136.28      6.96 o
  -6   9   9      145.22      145.82      4.94 o
  -5   9   9       17.88       13.08      4.50 o
  -4   9   9       37.11       42.18      2.69 o
  -3   9   9        1.80        0.00      1.49 o
  -2   9   9      292.13      287.44      6.26 o
  -1   9   9       14.71       11.13      1.81 o
   0   9   9      954.44      864.64     18.18 o
   1   9   9       10.14       14.30      2.56 o
   2   9   9      286.58      268.23      8.07 o
   3   9   9        2.77        5.21      2.47 o
   4   9   9        4.53        2.86      2.33 o
   5   9   9       72.59       76.07      4.76 o
   6   9   9        2.45        0.58      2.36 o
   7   9   9       29.88       28.70      3.80 o
  -8  10   9       41.81       40.00      6.60 o
  -7  10   9       19.41       20.89      3.41 o
  -6  10   9       84.19       85.99      4.98 o
  -5  10   9        0.07        0.00      1.58 o
  -4  10   9       30.94       26.33      5.89 o
  -3  10   9       36.42       42.36      4.40 o
  -2  10   9      629.62      595.85     10.49 o
  -1  10   9       51.56       54.72      3.34 o
   0  10   9        4.60        3.11      2.23 o
   1  10   9       13.66       15.37      2.30 o
   2  10   9       52.45       39.25      3.70 o
   3  10   9       92.24       92.75      4.99 o
   4  10   9       41.45       34.61      3.83 o
   5  10   9       13.26        8.40      2.83 o
   6  10   9        0.06        0.62      2.30 o
  -7  11   9      112.56      124.02      9.10 o
  -6  11   9        0.12        2.14      2.34 o
  -5  11   9        8.28        3.00      1.90 o
  -4  11   9       86.29       90.18      4.59 o
  -3  11   9      257.89      266.25     21.02 o
  -2  11   9       92.91       88.34      4.80 o
  -1  11   9       42.54       39.14      7.02 o
   0  11   9      267.66      230.05      6.62 o
   1  11   9       30.72       32.97      6.83 o
   2  11   9        5.27        8.31      2.67 o
   3  11   9        2.49        3.06      2.51 o
   4  11   9        4.24        2.84      2.67 o
   5  11   9        6.32        4.69      2.85 o
   6  11   9       37.15       39.03      7.34 o
  -6  12   9       36.76       35.77      6.31 o
  -5  12   9        6.22        4.24      2.73 o
  -4  12   9       30.49       23.79      3.26 o
  -3  12   9       33.54       41.55      3.76 o
  -2  12   9       40.54       32.38      3.53 o
  -1  12   9        8.43       10.85      2.44 o
   0  12   9        1.68        0.30      2.01 o
   1  12   9        0.43        0.61      2.30 o
   2  12   9        0.09        0.86      2.38 o
   3  12   9        4.01        1.71      2.42 o
   4  12   9       80.88       78.98     21.52 o
  -4  13   9       11.99       15.06      3.75 o
  -3  13   9        0.26        0.40      2.23 o
  -2  13   9        4.16        9.53      3.18 o
  -1  13   9       23.84       27.93      3.53 o
   0  13   9       13.61       12.31      3.21 o
   1  13   9       13.40        8.50      3.58 o
   2  13   9        0.02        0.00      2.47 o
   3  13   9        4.96        2.14      2.77 o
 -10   0  10       53.83       65.72      9.67 o
  -8   0  10      683.18      736.13     35.86 o
  -6   0  10      607.29      610.32     12.60 o
  -4   0  10      454.39      519.54     10.61 o
  -2   0  10     1740.66     1813.87     30.36 o
   0   0  10      409.53      424.69      8.67 o
   2   0  10       65.58       57.72      2.67 o
   4   0  10      111.81      126.77      5.34 o
   6   0  10        7.46        6.34      2.67 o
   8   0  10      151.42      168.81      9.67 o
 -11   1  10        0.26        0.00      5.00 o
 -10   1  10       18.59       14.60      3.14 o
  -9   1  10      158.33      158.24      4.65 o
  -8   1  10      160.33      165.17      4.55 o
  -7   1  10       95.97       87.56      3.44 o
  -6   1  10        0.16        0.50      0.86 o
  -5   1  10       46.26       44.71      2.26 o
  -4   1  10      194.20      214.72      4.70 o
  -3   1  10      365.20      354.39      6.58 o
  -2   1  10     1462.84     1471.84     20.04 o
  -1   1  10        8.82        8.45      1.11 o
   0   1  10      383.42      404.35      5.90 o
   1   1  10        0.98        1.17      0.83 o
   2   1  10       66.75       88.23      3.17 o
   3   1  10      143.65      165.06      3.84 o
   4   1  10      210.65      204.94      4.70 o
   5   1  10        7.67        4.21      2.00 o
   6   1  10       22.89       22.77      3.08 o
   7   1  10        1.18        0.83      2.12 o
   8   1  10        0.79        3.34      3.67 o
   9   1  10      145.18      155.43      6.96 o
 -11   2  10       13.19       11.28      3.83 o
 -10   2  10        0.30        0.00      2.53 o
  -9   2  10        6.62        5.84      2.12 o
  -8   2  10        5.80        4.12      1.93 o
  -7   2  10      151.38      159.00      5.49 o
  -6   2  10      152.42      145.26      6.74 o
  -5   2  10       16.28       23.32      1.78 o
  -4   2  10      774.58      722.94     12.98 o
  -3   2  10       53.27       63.01      2.91 o
  -2   2  10      110.47      117.51      3.81 o
  -1   2  10      795.37      712.66     12.38 o
   0   2  10      243.39      248.22      5.66 o
   1   2  10      998.97      955.33     15.08 o
   2   2  10        1.19        0.50      0.71 o
   3   2  10       24.57       20.79      2.17 o
   4   2  10       38.96       47.43      3.01 o
   5   2  10      254.61      240.76      6.34 o
   6   2  10       19.62       23.84      2.64 o
   7   2  10        7.46       14.01      2.41 o
   8   2  10       44.60       41.54      4.01 o
   9   2  10        0.80        2.67      3.67 o
 -11   3  10        1.59        0.96      2.96 o
 -10   3  10        2.70        4.38      2.51 o
  -9   3  10        3.48        3.53      1.98 o
  -8   3  10       29.06       25.87      2.24 o
  -7   3  10       45.00       48.64      2.66 o
  -6   3  10       98.89      104.38      3.38 o
  -5   3  10       18.95       16.84      1.70 o
  -4   3  10       82.29       77.70      2.92 o
  -3   3  10      322.69      327.75      6.07 o
  -2   3  10      145.92      158.59      4.14 o
  -1   3  10      723.83      716.67     10.90 o
   0   3  10       66.79       63.03      2.71 o
   1   3  10       42.99       52.10      2.32 o
   2   3  10      290.42      293.31      6.37 o
   3   3  10      167.97      171.23      3.43 o
   4   3  10        8.03       12.70      1.64 o
   5   3  10       63.27       60.73      4.01 o
   6   3  10        8.82        3.80      2.09 o
   7   3  10      181.21      187.17      6.11 o
   8   3  10       25.98       28.91      3.72 o
   9   3  10        0.87        0.00      2.36 o
 -11   4  10       21.08       18.80      4.50 o
 -10   4  10       23.47       24.32      3.39 o
  -9   4  10        0.07        0.73      2.08 o
  -8   4  10       16.45       18.05      2.12 o
  -7   4  10        5.74        3.61      1.49 o
  -6   4  10        2.14        2.00      1.32 o
  -5   4  10        1.27        2.63      1.29 o
  -4   4  10       11.28       11.92      2.62 o
  -3   4  10      163.03      181.28      4.30 o
  -2   4  10      488.47      505.41      8.52 o
  -1   4  10      117.50      124.22      3.46 o
   0   4  10      961.48     1011.25     14.58 o
   1   4  10       71.98       73.04      2.94 o
   2   4  10        4.35       10.43      1.28 o
   3   4  10       69.30       72.53      4.50 o
   4   4  10      442.45      442.38     10.02 o
   5   4  10       63.37       70.01      3.85 o
   6   4  10      412.80      429.39     13.19 o
   7   4  10       17.35       18.30      3.83 o
   8   4  10       45.04       46.34      5.34 o
   9   4  10        0.04        0.68      3.02 o
 -10   5  10        2.47        7.34      2.62 o
  -9   5  10        0.09        0.37      1.97 o
  -8   5  10       63.26       68.07      4.00 o
  -7   5  10      282.23      290.26      6.32 o
  -6   5  10      129.72      124.31      3.94 o
  -5   5  10      114.94      118.75      3.69 o
  -4   5  10       16.45       14.04      1.74 o
  -3   5  10       10.39       14.89      1.66 o
  -2   5  10        3.18        2.30      1.21 o
  -1   5  10      128.87      118.15      3.42 o
   0   5  10      261.50      276.46      5.59 o
   1   5  10      238.87      208.09     11.66 o
   2   5  10      142.61      144.25      5.00 o
   3   5  10       12.38       16.72      2.41 o
   4   5  10      138.11      144.53      5.31 o
   5   5  10        1.99        1.61      2.47 o
   6   5  10        0.08        1.53      1.88 o
   7   5  10       49.10       37.86      4.69 o
   8   5  10      112.22      119.88      7.03 o
   9   5  10        8.08        9.74      3.89 o
 -10   6  10        0.19        1.06      2.47 o
  -9   6  10       90.80       89.86      4.88 o
  -8   6  10       41.54       46.01      6.99 o
  -7   6  10      104.51       98.79      4.63 o
  -6   6  10      392.87      414.31      8.67 o
  -5   6  10       22.34       18.79      1.97 o
  -4   6  10      158.24      155.61      4.21 o
  -3   6  10       77.34       75.17      3.01 o
  -2   6  10       71.26       56.87      2.56 o
  -1   6  10      394.91      380.41      7.07 o
   0   6  10        0.26        1.10      1.20 o
   1   6  10      224.90      243.62      5.75 o
   2   6  10       13.82       15.69      1.89 o
   3   6  10      414.29      396.80     19.68 o
   4   6  10      267.68      279.98      9.67 o
   5   6  10       59.96       53.32      4.47 o
   6   6  10       39.75       40.05      3.61 o
   7   6  10       20.43       29.23      4.44 o
   8   6  10       88.03       85.45      9.34 o
  -9   7  10       34.64       33.82      3.74 o
  -8   7  10        1.56        0.94      2.17 o
  -7   7  10       15.28       16.13      2.37 o
  -6   7  10        3.85        4.19      1.75 o
  -5   7  10      137.18      148.89      5.09 o
  -4   7  10      263.07      290.65      6.23 o
  -3   7  10      142.11      135.25      4.61 o
  -2   7  10       40.57       32.68      2.36 o
  -1   7  10      560.41      546.65      9.38 o
   0   7  10       33.11       24.96      3.32 o
   1   7  10      186.24      191.42      5.17 o
   2   7  10       94.75       93.90      4.48 o
   3   7  10      172.15      161.66      7.51 o
   4   7  10      529.73      513.61     15.28 o
   5   7  10       32.55       31.84      3.41 o
   6   7  10       29.43       32.79      3.59 o
   7   7  10      124.13      135.89      7.59 o
   8   7  10      173.81      161.21      8.45 o
  -9   8  10       98.08      123.70      7.22 o
  -8   8  10       56.50       59.08      4.56 o
  -7   8  10        6.41        2.77      2.26 o
  -6   8  10       50.79       54.58      3.51 o
  -5   8  10      123.78      123.58      4.19 o
  -4   8  10      216.38      206.61     10.32 o
  -3   8  10       14.51       10.73      2.37 o
  -2   8  10        5.81        1.57      1.42 o
  -1   8  10      341.01      298.82      6.39 o
   0   8  10      732.25      718.96     12.78 o
   1   8  10      516.99      449.45      9.16 o
   2   8  10       15.12       14.35      2.74 o
   3   8  10      168.10      170.71      7.90 o
   4   8  10       11.02       11.37      2.67 o
   5   8  10      165.58      151.17      6.21 o
   6   8  10       22.37       19.17      3.21 o
   7   8  10       11.42       13.19      3.20 o
  -8   9  10       14.62       10.19      3.04 o
  -7   9  10       29.50       30.51      3.60 o
  -6   9  10        8.80        9.02      2.59 o
  -5   9  10       51.29       45.39      3.17 o
  -4   9  10       38.18       37.01      2.81 o
  -3   9  10      117.00       95.36      3.74 o
  -2   9  10        0.55        0.96      1.55 o
  -1   9  10        5.50        8.22      1.99 o
   0   9  10        1.30        1.14      1.60 o
   1   9  10       31.39       36.12      2.80 o
   2   9  10       97.08      102.78      6.30 o
   3   9  10      251.35      225.57      7.58 o
   4   9  10        6.95        6.88      2.94 o
   5   9  10      168.93      150.66      6.32 o
   6   9  10        4.57        2.78      2.54 o
   7   9  10       48.26       62.01      6.67 o
  -7  10  10       76.57       72.15      8.94 o
  -6  10  10       26.41       26.76      3.47 o
  -5  10  10      210.10      209.75      6.28 o
  -4  10  10        2.82        4.03      2.00 o
  -3  10  10       21.97       21.88      2.54 o
  -2  10  10      502.65      471.47      9.83 o
  -1  10  10        6.27        5.08      1.99 o
   0  10  10      180.73      166.20      5.27 o
   1  10  10      186.43      165.57      7.83 o
   2  10  10       10.01       17.45      2.94 o
   3  10  10      175.06      168.36      6.68 o
   4  10  10        0.77        0.32      2.34 o
   5  10  10        0.01        0.98      2.44 o
   6  10  10        9.44       10.10      3.20 o
  -6  11  10        0.07        0.56      2.28 o
  -5  11  10      101.58      104.95     11.18 o
  -4  11  10        3.58        3.49      2.71 o
  -3  11  10      101.75       91.91      4.80 o
  -2  11  10       22.19       22.15      3.50 o
  -1  11  10       28.17       21.12      3.04 o
   0  11  10      353.06      339.17     11.84 o
   1  11  10        0.23        1.58      2.31 o
   2  11  10       22.94       20.27      3.19 o
   3  11  10       71.65       74.76      7.95 o
   4  11  10        8.07        3.69      2.76 o
   5  11  10        0.11        0.00      2.42 o
  -5  12  10       42.09       53.69      5.50 o
  -4  12  10       58.10       57.13      5.41 o
  -3  12  10       18.18       15.29      2.95 o
  -2  12  10        0.57        1.22      2.07 o
  -1  12  10       24.63       35.08      4.73 o
   0  12  10        2.80        5.64      2.84 o
   1  12  10        0.02        0.85      2.41 o
   2  12  10        0.64        1.17      2.41 o
   3  12  10        0.05        3.05      2.77 o
  -3  13  10       10.88       10.39      2.94 o
  -2  13  10        1.46        2.11      2.49 o
  -1  13  10       13.25       12.53      3.00 o
   0  13  10        7.08       11.77      3.32 o
   1  13  10        7.29       11.40      5.12 o
 -11   0  11       10.78        4.34      5.67 o
  -9   0  11       16.69       11.46      3.38 o
  -7   0  11      877.96      916.77     50.21 o
  -5   0  11       13.36       18.38      5.67 o
  -3   0  11      277.76      320.27     10.01 o
  -1   0  11       84.72       91.74      3.34 o
   1   0  11       38.12       48.37      2.34 o
   3   0  11       16.51        6.01      1.33 o
   5   0  11      381.79      360.30     10.68 o
   9   0  11        1.66        4.00      4.00 o
 -11   1  11       16.26       12.01      7.01 o
 -10   1  11       29.61       36.34      8.34 o
  -9   1  11      130.28      137.55      5.21 o
  -8   1  11       39.87       37.46      4.19 o
  -7   1  11        5.59        4.00      1.44 o
  -6   1  11       36.40       47.19      2.79 o
  -5   1  11       44.45       48.54      2.51 o
  -4   1  11        0.01        3.40      1.78 o
  -3   1  11      704.63      774.79     11.81 o
  -2   1  11        9.79       13.19      2.17 o
  -1   1  11       62.77       58.23      2.22 o
   0   1  11        4.28        1.52      1.04 o
   1   1  11        0.23        0.83      0.94 o
   2   1  11       40.34       40.86      1.91 o
   3   1  11       43.10       42.49      2.47 o
   4   1  11       57.77       55.83      6.34 o
   5   1  11        6.53        3.77      2.00 o
   6   1  11       60.81       72.46      4.73 o
   7   1  11       50.42       51.76      4.84 o
   8   1  11       24.71       24.69      5.00 o
   9   1  11       30.32       33.67      4.12 o
 -11   2  11       17.43       15.68      7.67 o
 -10   2  11        9.50        4.52      2.87 o
  -9   2  11      125.24      127.09      4.96 o
  -8   2  11      138.51      139.90      4.62 o
  -7   2  11      189.31      184.15      7.95 o
  -6   2  11      113.71      137.62      4.57 o
  -5   2  11       47.05       52.25      3.16 o
  -4   2  11      408.30      387.21      8.35 o
  -3   2  11      175.93      191.13      4.46 o
  -2   2  11       54.96       56.29      2.39 o
  -1   2  11      152.63      158.04      3.76 o
   0   2  11      527.22      510.53      9.79 o
   1   2  11        0.27        0.79      0.86 o
   2   2  11      112.76      110.72      6.01 o
   3   2  11     1049.20     1065.86     16.67 o
   4   2  11       43.03       26.69      4.34 o
   5   2  11       11.23       12.44      2.06 o
   6   2  11      293.82      296.29      7.65 o
   7   2  11      194.08      183.45      6.00 o
   8   2  11       93.40      102.75      7.67 o
   9   2  11      153.46      162.80     10.01 o
 -10   3  11        9.72        9.46      3.33 o
  -9   3  11      144.91      133.23      5.03 o
  -8   3  11        1.90        1.12      1.56 o
  -7   3  11        6.03        4.73      1.57 o
  -6   3  11       36.60       35.49      2.45 o
  -5   3  11       18.24       17.08      1.76 o
  -4   3  11        2.85        2.46      1.23 o
  -3   3  11        1.32        0.50      1.01 o
  -2   3  11       77.23       81.01      4.57 o
  -1   3  11       47.10       40.85      4.99 o
   0   3  11       51.61       49.49      5.34 o
   1   3  11      157.73      165.02      4.00 o
   2   3  11      524.10      536.72     10.68 o
   3   3  11       16.72       11.26      2.09 o
   4   3  11      652.39      634.03     13.20 o
   5   3  11      385.74      360.39     11.28 o
   6   3  11       11.12       10.44      3.08 o
   7   3  11       26.29       28.39      4.67 o
   8   3  11       67.59       69.75      9.67 o
   9   3  11       25.36       25.35      5.34 o
 -10   4  11       15.39        9.68      5.27 o
  -9   4  11      141.60      145.40      5.95 o
  -8   4  11        0.58        1.95      1.52 o
  -7   4  11        3.63        2.20      1.53 o
  -6   4  11        3.82        2.26      1.59 o
  -5   4  11      290.74      313.25      6.46 o
  -4   4  11       10.21       15.10      2.46 o
  -3   4  11       57.86       48.80      2.58 o
  -2   4  11       89.20       87.89      3.27 o
  -1   4  11      250.70      257.22     13.52 o
   0   4  11       99.31      109.50      3.46 o
   1   4  11       12.71       15.20      1.76 o
   2   4  11      186.32      173.95      4.88 o
   3   4  11      365.50      311.48      7.96 o
   4   4  11       27.48       22.68      4.17 o
   5   4  11       25.11       28.75      3.01 o
   6   4  11       12.81        8.56      3.27 o
   7   4  11        9.49       16.02      3.83 o
   8   4  11       29.53       29.85      4.50 o
 -10   5  11      163.76      168.46      6.81 o
  -9   5  11        1.09        2.56      2.41 o
  -8   5  11      201.10      189.01      6.60 o
  -7   5  11       31.12       36.23      2.67 o
  -6   5  11      166.37      184.34      4.93 o
  -5   5  11      499.89      507.10      9.06 o
  -4   5  11        0.81        0.98      1.23 o
  -3   5  11      445.45      434.69      8.10 o
  -2   5  11       58.89       65.14      3.60 o
  -1   5  11        0.54        1.87      1.38 o
   0   5  11        0.00        0.75      1.28 o
   1   5  11      600.42      615.82     26.67 o
   2   5  11       27.06       22.55      1.95 o
   3   5  11      402.19      417.33      9.95 o
   4   5  11      126.08      108.42      4.71 o
   5   5  11       20.17        8.43      4.34 o
   6   5  11      348.42      345.04     10.79 o
   7   5  11       65.57       72.63      5.86 o
   8   5  11       15.75       14.04      4.07 o
 -10   6  11       74.07       74.87      5.78 o
  -9   6  11        4.35        4.32      2.40 o
  -8   6  11       20.30       20.52      3.06 o
  -7   6  11       43.73       41.63      3.10 o
  -6   6  11      411.49      396.01      8.64 o
  -5   6  11       51.25       58.81      3.14 o
  -4   6  11       36.55       39.79      2.69 o
  -3   6  11       52.89       51.98      2.83 o
  -2   6  11       22.77       28.99      3.69 o
  -1   6  11       65.62       72.05      2.97 o
   0   6  11        0.34        0.58      1.38 o
   1   6  11      423.02      430.59      8.69 o
   2   6  11      135.06      131.78      5.07 o
   3   6  11        8.48        7.81      2.16 o
   4   6  11      137.85      131.75      5.34 o
   5   6  11      164.95      163.73      7.76 o
   6   6  11      343.02      374.84     10.12 o
   7   6  11       24.28       27.84      5.17 o
   8   6  11       10.65        7.06      3.76 o
  -9   7  11        1.43        1.36      2.60 o
  -8   7  11       21.49       24.50      4.45 o
  -7   7  11      111.10      106.19      4.36 o
  -6   7  11        4.44        2.77      1.74 o
  -5   7  11      573.83      520.12      9.47 o
  -4   7  11      319.71      292.55      6.46 o
  -3   7  11       28.11       22.03      2.44 o
  -2   7  11      152.70      145.91      5.56 o
  -1   7  11        5.53        1.41      1.44 o
   0   7  11      484.74      471.18     11.45 o
   1   7  11       37.16       34.59      2.71 o
   2   7  11        0.07        1.41      2.14 o
   3   7  11       77.32       75.42      4.15 o
   4   7  11      204.74      205.93      8.88 o
   5   7  11       65.83       59.49      4.35 o
   6   7  11      123.11      117.58      5.71 o
   7   7  11       31.32       22.87      4.56 o
  -8   8  11       27.47       19.23      3.27 o
  -7   8  11       82.74       86.16      4.90 o
  -6   8  11      136.53      132.17      4.42 o
  -5   8  11        8.62        9.52      2.24 o
  -4   8  11       51.26       50.38      2.99 o
  -3   8  11       28.24       22.25      3.09 o
  -2   8  11      188.36      164.26      4.60 o
  -1   8  11      257.59      227.20      5.98 o
   0   8  11      236.22      213.37      5.98 o
   1   8  11       43.35       46.45      6.51 o
   2   8  11      155.06      147.55      5.87 o
   3   8  11       14.23       20.59      3.04 o
   4   8  11       13.94       15.05      2.96 o
   5   8  11        8.18       10.39      2.91 o
   6   8  11        0.10        0.00      2.31 o
   7   8  11       62.47       63.65      6.23 o
  -8   9  11       27.55       26.08      4.78 o
  -7   9  11       25.06       29.77      3.60 o
  -6   9  11       23.28       26.47      3.20 o
  -5   9  11        1.19        2.16      1.66 o
  -4   9  11      242.02      242.49      5.99 o
  -3   9  11       29.18       25.00      2.46 o
  -2   9  11        1.84        1.88      1.63 o
  -1   9  11       42.79       41.81      3.04 o
   0   9  11       56.26       56.30      3.51 o
   1   9  11        3.05        0.36      1.87 o
   2   9  11        1.01        0.19      2.71 o
   3   9  11      157.21      140.61      8.29 o
   4   9  11       39.19       48.03      4.23 o
   5   9  11        4.57        2.00      2.50 o
   6   9  11       22.52       24.39      3.67 o
  -7  10  11        0.10        0.00      2.36 o
  -6  10  11        4.95        2.76      2.08 o
  -5  10  11       56.32       59.70      3.70 o
  -4  10  11       13.88       10.72      2.17 o
  -3  10  11       33.90       35.16      3.35 o
  -2  10  11       32.48       38.21      3.04 o
  -1  10  11       40.73       35.27      3.04 o
   0  10  11        1.08        1.56      1.76 o
   1  10  11        0.33        0.00      2.32 o
   2  10  11       10.51       12.74      3.01 o
   3  10  11       27.88       26.42      3.57 o
   4  10  11        0.04        0.00      2.36 o
   5  10  11        0.15        4.78      2.77 o
  -6  11  11        0.24        0.00      2.21 o
  -5  11  11       79.06      108.99      6.70 o
  -4  11  11        9.35        3.33      2.11 o
  -3  11  11        0.05        0.16      1.76 o
  -2  11  11       14.16       20.89      2.56 o
  -1  11  11       24.28       28.48      4.50 o
   0  11  11       36.34       41.11      3.99 o
   1  11  11       25.39       22.58      4.43 o
   2  11  11       15.80       10.66      3.01 o
   3  11  11       15.25       24.34      3.67 o
   4  11  11       28.96       26.68      3.87 o
  -4  12  11        4.15        5.15      6.01 o
  -3  12  11       21.35       27.04      6.01 o
  -2  12  11        2.15        0.00      2.23 o
  -1  12  11       65.53       70.03      4.47 o
   0  12  11        0.99        2.57      2.65 o
   1  12  11       17.54       14.00      3.20 o
   2  12  11        0.84        1.01      2.64 o
 -10   0  12       97.27      100.42     11.01 o
  -8   0  12      903.90      905.20     30.19 o
  -6   0  12      426.22      454.91     15.68 o
  -4   0  12       15.67       16.68      2.96 o
  -2   0  12      327.39      316.27     10.01 o
   0   0  12       32.03       49.38      3.67 o
   2   0  12      668.90      696.92     17.68 o
   4   0  12      588.16      623.86     26.36 o
   8   0  12       53.51       57.72      6.67 o
 -10   1  12        7.05        8.00      3.23 o
  -9   1  12       40.56       39.06      3.72 o
  -8   1  12       63.78       74.43      4.04 o
  -7   1  12       93.20       90.83      4.19 o
  -6   1  12      600.57      619.20     12.38 o
  -5   1  12       13.60       17.13      2.44 o
  -4   1  12        2.15        6.35      1.83 o
  -3   1  12       35.87       33.46      2.65 o
  -2   1  12      106.66      111.48      4.01 o
  -1   1  12       32.60       30.63      1.91 o
   0   1  12       36.97       35.39      2.17 o
   1   1  12      275.17      267.06      5.36 o
   2   1  12       33.49       42.46      2.16 o
   3   1  12        0.02        0.00      0.94 o
   4   1  12      235.69      206.06      7.01 o
   5   1  12       68.72       64.65      4.56 o
   6   1  12        4.28        5.69      2.67 o
   7   1  12      213.43      222.20      7.55 o
   8   1  12       96.58      105.42      8.01 o
 -10   2  12        3.31        1.45      2.74 o
  -9   2  12      147.94      144.44      5.52 o
  -8   2  12      225.07      246.10      7.02 o
  -7   2  12        1.85        2.27      1.84 o
  -6   2  12       26.40       31.76      3.71 o
  -5   2  12       54.75       50.60      3.30 o
  -4   2  12       58.54       69.48      4.82 o
  -3   2  12       41.96       44.34      2.52 o
  -2   2  12       57.64       58.83      2.72 o
  -1   2  12       12.39       18.35      1.67 o
   0   2  12       12.25       18.68      1.60 o
   1   2  12        3.13        3.76      1.16 o
   2   2  12      142.38      152.34      4.48 o
   3   2  12      110.61      104.16      3.51 o
   4   2  12       37.82       48.08      4.50 o
   5   2  12      111.35      120.37      5.99 o
   6   2  12       29.25       27.36      3.83 o
   7   2  12      175.14      190.16     10.34 o
   8   2  12       27.38       21.68      5.00 o
 -10   3  12       23.14       17.81      4.32 o
  -9   3  12        7.71        7.95      2.40 o
  -8   3  12        0.07        0.00      1.59 o
  -7   3  12       74.16       76.83      3.33 o
  -6   3  12      187.87      202.74      5.14 o
  -5   3  12        1.21        2.14      1.51 o
  -4   3  12        9.20        9.90      1.63 o
  -3   3  12      160.55      155.99      4.23 o
  -2   3  12      278.07      285.63      7.05 o
  -1   3  12        0.02        1.54      1.31 o
   0   3  12      495.39      470.71      8.25 o
   1   3  12       16.91        9.56      1.60 o
   2   3  12      130.93      134.37      8.84 o
   3   3  12       16.29       14.59      4.84 o
   4   3  12      331.48      356.67      8.82 o
   5   3  12      597.09      578.25     16.01 o
   6   3  12        1.67        3.00      4.00 o
   7   3  12      129.96      144.48      8.34 o
   8   3  12      175.55      176.15     10.34 o
 -10   4  12        2.04        0.65      2.44 o
  -9   4  12       51.97       53.39      4.23 o
  -8   4  12       19.35       18.70      2.37 o
  -7   4  12        8.09        9.31      1.94 o
  -6   4  12        0.53        0.63      1.42 o
  -5   4  12       49.83       58.24      4.21 o
  -4   4  12       27.45       27.10      3.44 o
  -3   4  12        5.96        5.69      1.66 o
  -2   4  12      656.12      640.41     10.58 o
  -1   4  12      755.24      765.71     15.43 o
   0   4  12     4111.56     4000.37     51.24 o
   1   4  12      108.02      119.81      3.99 o
   2   4  12       19.80       23.96      2.71 o
   3   4  12      283.34      239.24      6.83 o
   4   4  12      117.02      126.98      5.17 o
   5   4  12       10.62       14.38      3.27 o
   6   4  12       12.32       17.17      4.67 o
   7   4  12      529.54      542.10     16.40 o
   8   4  12        4.72        7.58      3.64 o
  -9   5  12        4.71        3.49      2.58 o
  -8   5  12       28.40       33.54      3.03 o
  -7   5  12       23.30       26.03      2.99 o
  -6   5  12        5.88       10.01      2.22 o
  -5   5  12      333.35      333.44      7.00 o
  -4   5  12       68.33       71.29      3.10 o
  -3   5  12       73.93       68.48      3.14 o
  -2   5  12      594.57      635.98     10.58 o
  -1   5  12       93.59       89.31      3.72 o
   0   5  12      127.52      117.67      4.30 o
   1   5  12        0.34        3.71      1.57 o
   2   5  12      587.08      533.31     12.84 o
   3   5  12      129.99      127.31      5.07 o
   4   5  12       26.31       18.96      3.00 o
   5   5  12        4.94        4.00      2.12 o
   6   5  12       29.63       28.74      4.50 o
   7   5  12       20.78       31.52      4.69 o
  -9   6  12        1.92        2.63      2.44 o
  -8   6  12      101.24      100.49      5.24 o
  -7   6  12        1.41        0.62      1.82 o
  -6   6  12        1.09        1.71      1.74 o
  -5   6  12       11.88       19.42      3.01 o
  -4   6  12       54.45       44.25      3.33 o
  -3   6  12       27.71       36.83      2.58 o
  -2   6  12       53.97       56.83      3.01 o
  -1   6  12      436.17      436.53      8.18 o
   0   6  12      504.05      482.82      8.81 o
   1   6  12     1204.99     1224.17     19.51 o
   2   6  12      312.88      285.03      7.96 o
   3   6  12        1.19        0.80      1.84 o
   4   6  12        6.46        2.71      2.17 o
   5   6  12      168.23      186.14      8.39 o
   6   6  12        0.17        0.72      2.27 o
   7   6  12       39.26       31.62      5.50 o
  -9   7  12        0.61        2.72      3.04 o
  -8   7  12       24.84       26.13      5.61 o
  -7   7  12        1.71        1.09      1.82 o
  -6   7  12       47.73       50.66      5.18 o
  -5   7  12       10.34        5.26      1.92 o
  -4   7  12      514.98      498.38      9.38 o
  -3   7  12      345.27      364.31      7.59 o
  -2   7  12       28.47       28.29      2.93 o
  -1   7  12       92.54       93.15      3.62 o
   0   7  12       37.67       36.68      2.67 o
   1   7  12       19.69       21.53      3.34 o
   2   7  12        3.57        2.93      2.17 o
   3   7  12       44.37       45.35      3.63 o
   4   7  12      404.66      395.27     10.32 o
   5   7  12        4.44        3.42      2.49 o
   6   7  12       96.12      106.97      5.67 o
   7   7  12       44.00       45.97      5.80 o
  -8   8  12       18.95       16.70      3.26 o
  -7   8  12       13.35       14.27      4.86 o
  -6   8  12       31.89       27.18      2.62 o
  -5   8  12        0.44        0.00      1.42 o
  -4   8  12        1.07        0.30      1.50 o
  -3   8  12        1.65        0.33      1.49 o
  -2   8  12        0.17        0.68      1.43 o
  -1   8  12        0.67        0.96      1.55 o
   0   8  12       49.57       47.72      3.50 o
   1   8  12       42.23       49.04     10.84 o
   2   8  12       51.25       47.03      3.91 o
   3   8  12        1.05        1.12      2.14 o
   4   8  12       41.30       44.92      5.12 o
   5   8  12        0.44        0.79      2.54 o
   6   8  12       35.25       40.05      4.48 o
  -7   9  12        0.72        4.56      2.58 o
  -6   9  12        0.04        0.62      1.82 o
  -5   9  12       85.35       82.01      3.74 o
  -4   9  12       10.05        6.55      2.17 o
  -3   9  12       35.21       45.93      3.28 o
  -2   9  12       40.71       30.64      3.79 o
  -1   9  12      217.19      215.74      6.22 o
   0   9  12        2.34        0.67      1.65 o
   1   9  12        0.05        2.79      2.12 o
   2   9  12      133.20      123.12      8.01 o
   3   9  12        3.94        3.75      3.27 o
   4   9  12        0.55        1.09      2.25 o
   5   9  12       15.03       10.96      3.07 o
  -6  10  12        0.31        4.16      2.33 o
  -5  10  12        4.35        3.59      2.11 o
  -4  10  12        4.06        1.40      1.92 o
  -3  10  12        0.69        0.36      1.76 o
  -2  10  12       20.89       23.01      3.00 o
  -1  10  12       85.24       81.72      4.08 o
   0  10  12        3.39        2.92      3.34 o
   1  10  12       98.10      105.04      5.31 o
   2  10  12        7.11        5.27      3.67 o
   3  10  12        2.15        0.12      2.38 o
   4  10  12        0.28        0.61      2.50 o
  -5  11  12       56.11       65.31      4.70 o
  -4  11  12        9.58        9.05      2.57 o
  -3  11  12       63.31       49.20      3.61 o
  -2  11  12        4.05        1.22      2.08 o
  -1  11  12      150.14      133.31      5.80 o
   0  11  12       16.00       12.98      4.00 o
   1  11  12        0.41        0.33      2.36 o
   2  11  12        0.19        3.52      2.69 o
   3  11  12        7.34        4.81      2.87 o
  -3  12  12       20.17       14.74      3.75 o
  -2  12  12       95.41       99.57      7.34 o
  -1  12  12        0.18        1.22      2.47 o
   0  12  12       48.91       31.21      4.60 o
   1  12  12        2.98        3.00      6.67 o
  -9   0  13        0.88        0.19      2.96 o
  -7   0  13      175.14      186.06     13.51 o
  -5   0  13       11.17       13.65      3.33 o
  -3   0  13       14.41       12.68      3.00 o
  -1   0  13      147.29      137.45      6.34 o
   1   0  13      546.44      565.81     15.68 o
   3   0  13        9.93        5.34      2.34 o
 -10   1  13        2.81        2.34      2.77 o
  -9   1  13       18.44       18.30      2.91 o
  -8   1  13       16.59       16.86      2.83 o
  -7   1  13      133.06      128.86      5.10 o
  -6   1  13       30.01       30.73      3.12 o
  -5   1  13        0.40        0.64      1.56 o
  -4   1  13        3.95        4.24      1.88 o
  -3   1  13       80.72       77.83      3.63 o
  -2   1  13      545.88      563.00     11.09 o
  -1   1  13      233.29      225.52      6.01 o
   0   1  13       98.43       98.00      3.89 o
   1   1  13       10.37        7.03      2.34 o
   2   1  13       99.40       98.96      3.77 o
   3   1  13      209.23      206.91      6.82 o
   4   1  13       35.21       43.31      4.95 o
   5   1  13       54.83       51.04      8.01 o
 -10   2  13       24.83       23.02      3.90 o
  -9   2  13      258.66      270.47      7.82 o
  -8   2  13      241.55      257.29      7.51 o
  -7   2  13       77.88       84.50      4.33 o
  -6   2  13        2.77        1.54      1.87 o
  -5   2  13       73.62       73.96      3.82 o
  -4   2  13       16.59       10.48      2.24 o
  -3   2  13        9.93        9.19      3.58 o
  -2   2  13      153.16      145.33      5.00 o
  -1   2  13        5.42        4.67      1.89 o
   0   2  13      738.69      743.10     11.69 o
   1   2  13        2.37        2.42      1.36 o
   2   2  13        1.11        0.00      0.90 o
   3   2  13        1.42        2.14      1.54 o
   4   2  13      166.14      167.98      5.64 o
   5   2  13       50.68       52.95      6.51 o
   6   2  13        0.30        1.94      2.67 o
   7   2  13       47.27       43.70      6.01 o
   8   2  13        7.81       12.68      4.34 o
 -10   3  13        1.80        0.00      3.27 o
  -9   3  13       10.15       12.65      3.93 o
  -8   3  13        7.44       10.45      2.56 o
  -7   3  13      166.17      180.74      5.98 o
  -6   3  13        0.13        0.72      1.94 o
  -5   3  13        7.31        6.32      1.85 o
  -4   3  13      220.72      216.89      6.30 o
  -3   3  13       20.58       24.94      2.65 o
  -2   3  13      128.72       98.99      4.15 o
  -1   3  13       74.41       76.90      4.68 o
   0   3  13      167.45      172.38     16.68 o
   1   3  13      151.75      164.41      4.25 o
   2   3  13      591.22      539.28     10.07 o
   3   3  13      263.93      247.07      7.10 o
   4   3  13       39.05       45.37      5.17 o
   5   3  13        7.00        5.81      2.96 o
   6   3  13        1.27        0.00      2.56 o
   7   3  13       27.46       29.71      4.38 o
  -9   4  13      179.67      190.16     19.68 o
  -8   4  13        1.73        0.99      1.90 o
  -7   4  13       21.55       19.64      3.08 o
  -6   4  13       22.04       17.44      2.29 o
  -5   4  13      227.01      241.22      5.84 o
  -4   4  13       44.64       55.80      3.07 o
  -3   4  13      268.70      274.90      6.07 o
  -2   4  13       21.13       20.34      2.67 o
  -1   4  13       37.17       43.78      2.77 o
   0   4  13     2603.10     2454.40     32.87 o
   1   4  13        0.68        0.83      1.65 o
   2   4  13      120.40      118.72      6.84 o
   3   4  13        3.33        2.86      3.84 o
   4   4  13      173.69      166.45      7.17 o
   5   4  13        1.09        0.00      2.40 o
   6   4  13        7.66        8.77      3.45 o
   7   4  13       38.10       47.85      5.49 o
  -9   5  13       86.40       74.95      7.92 o
  -8   5  13       78.74       80.78      7.95 o
  -7   5  13       59.65       63.02      4.14 o
  -6   5  13       31.25       35.38      2.82 o
  -5   5  13       26.12       28.08      2.60 o
  -4   5  13      141.46      124.51      5.36 o
  -3   5  13       17.31       19.87      2.56 o
  -2   5  13      390.42      391.49      7.66 o
  -1   5  13      956.97      888.50     13.94 o
   0   5  13      302.18      305.46      7.97 o
   1   5  13        0.00        1.00      1.63 o
   2   5  13      384.55      358.85      9.38 o
   3   5  13       77.61       71.56      4.21 o
   4   5  13        9.73       10.52      2.41 o
   5   5  13        0.02        0.50      2.57 o
   6   5  13      108.59      130.39      7.45 o
   7   5  13       10.25       14.18      4.50 o
  -8   6  13        6.52        7.82      2.80 o
  -7   6  13        0.11        0.83      1.75 o
  -6   6  13      298.32      304.67      7.70 o
  -5   6  13        7.66        7.90      1.97 o
  -4   6  13      148.72      162.49      4.85 o
  -3   6  13      452.23      443.48      8.57 o
  -2   6  13        0.57        0.83      1.51 o
  -1   6  13       43.46       49.84      3.02 o
   0   6  13      118.52      109.15      5.34 o
   1   6  13       47.30       40.82      2.94 o
   2   6  13      297.04      310.96      8.79 o
   3   6  13       97.95       85.53      4.44 o
   4   6  13      125.76      127.70      5.57 o
   5   6  13      160.98      179.64     16.68 o
   6   6  13       75.16      103.07      6.96 o
  -8   7  13       64.83       53.50      4.39 o
  -7   7  13        3.37        1.09      2.01 o
  -6   7  13      147.86      165.16      5.63 o
  -5   7  13       58.22       55.20      3.23 o
  -4   7  13        2.77        2.88      1.87 o
  -3   7  13        1.82        0.15      1.50 o
  -2   7  13        0.02        0.07      1.50 o
  -1   7  13       97.72       95.34      5.21 o
   0   7  13       35.93       41.76      3.04 o
   1   7  13      102.44      100.55      4.23 o
   2   7  13        9.15        6.29      2.41 o
   3   7  13       55.99       65.59      4.48 o
   4   7  13      112.95      104.45      5.27 o
   5   7  13        3.55        5.77      3.45 o
   6   7  13       59.41       83.43      6.30 o
  -7   8  13        0.02        0.00      2.00 o
  -6   8  13       35.56       26.29      3.84 o
  -5   8  13       45.41       38.40      2.98 o
  -4   8  13        4.05        7.82      1.96 o
  -3   8  13       77.16       65.67      8.03 o
  -2   8  13       22.87       24.18      4.83 o
  -1   8  13       82.83       80.70      4.34 o
   0   8  13        3.01        2.07      1.76 o
   1   8  13      143.83      129.17      5.57 o
   2   8  13       99.77       89.96      4.77 o
   3   8  13        2.26        0.42      2.12 o
   4   8  13       15.40       16.05      4.25 o
   5   8  13      202.51      229.99      8.28 o
  -6   9  13        0.63        0.41      2.05 o
  -5   9  13       42.58       46.62      6.08 o
  -4   9  13       48.96       52.27      5.45 o
  -3   9  13       60.54       67.03      9.21 o
  -2   9  13        1.89        2.42      2.00 o
  -1   9  13       21.27       28.16      4.17 o
   0   9  13       42.41       35.16      3.04 o
   1   9  13       23.30       24.78      3.31 o
   2   9  13       12.10       18.48      3.04 o
   3   9  13       60.26       62.03      8.34 o
   4   9  13        0.02        0.37      2.38 o
  -5  10  13        3.37        2.52      2.17 o
  -4  10  13        8.73        9.07      2.37 o
  -3  10  13       24.01       18.63      2.80 o
  -2  10  13       13.79       22.46      3.02 o
  -1  10  13       18.85       21.71      3.00 o
   0  10  13       26.76       31.21      3.58 o
   1  10  13       86.28       87.99      5.13 o
   2  10  13        0.97        0.89      3.13 o
   3  10  13        1.16        2.46      2.60 o
  -3  11  13       63.62       73.87      4.32 o
  -2  11  13       42.00       35.56      3.37 o
  -1  11  13      100.81       91.88      8.84 o
   0  11  13       10.77        6.87      2.95 o
   1  11  13        0.82        1.24      3.13 o
  -8   0  14       16.00       21.86      4.38 o
  -6   0  14       99.14      103.00      6.55 o
  -4   0  14      249.56      251.39     10.51 o
  -2   0  14      248.04      261.22      9.67 o
   0   0  14      158.62      177.82      7.67 o
   2   0  14       90.19       66.72      5.00 o
   4   0  14      474.06      488.75     23.02 o
  -9   1  14      126.98      126.00      5.44 o
  -8   1  14       74.07       77.66      4.60 o
  -7   1  14       56.72       64.52      4.15 o
  -6   1  14        7.93        9.43      2.35 o
  -5   1  14        0.34        0.56      1.69 o
  -4   1  14      238.14      236.54      6.77 o
  -3   1  14       59.55       57.56      3.45 o
  -2   1  14        0.57        0.15      1.52 o
  -1   1  14      455.32      410.59      8.96 o
   0   1  14       97.56      112.33      4.25 o
   1   1  14        0.31        1.67      1.65 o
   2   1  14       81.69       86.57      3.77 o
   3   1  14      205.95      203.29      7.07 o
   4   1  14      290.73      274.90     16.01 o
   5   1  14       19.67       14.35      5.67 o
  -9   2  14       22.12       27.83      3.39 o
  -8   2  14       81.17       94.41      4.75 o
  -7   2  14       17.84       19.99      2.85 o
  -6   2  14      101.60       89.57      4.53 o
  -5   2  14      136.83      148.60      5.41 o
  -4   2  14        1.57        0.00      1.66 o
  -3   2  14      351.44      344.38      8.40 o
  -2   2  14       74.31       67.94      3.66 o
  -1   2  14       68.52       69.61      3.54 o
   0   2  14       23.22       25.88      2.59 o
   1   2  14      289.63      255.22      6.61 o
   2   2  14       14.52       15.35      2.12 o
   3   2  14       18.18       25.95      5.00 o
   4   2  14       22.67       13.68      5.67 o
   5   2  14        0.10        0.00      4.34 o
   6   2  14        0.81        0.00      4.67 o
  -9   3  14       30.66       35.16      5.48 o
  -8   3  14        7.76        8.88      2.69 o
  -7   3  14      488.65      515.60     11.59 o
  -6   3  14      140.12      129.91      5.27 o
  -5   3  14        5.82        2.90      2.36 o
  -4   3  14      352.14      380.57      9.10 o
  -3   3  14       38.69       41.59      3.59 o
  -2   3  14        6.48        2.10      1.91 o
  -1   3  14      474.79      447.79      9.88 o
   0   3  14       56.79       57.77      3.93 o
   1   3  14       34.95       37.01      2.47 o
   2   3  14        1.88        2.50      1.65 o
   3   3  14      139.34      120.87      6.01 o
   4   3  14        5.67        7.81      2.34 o
   5   3  14       62.12       68.00      5.36 o
   6   3  14       15.09       13.75      3.58 o
   7   3  14        0.00        0.00      3.34 o
  -9   4  14       14.92       13.74      4.44 o
  -8   4  14       16.38       17.14      3.00 o
  -7   4  14      134.29      147.08      5.77 o
  -6   4  14       67.89       63.01      5.92 o
  -5   4  14      186.99      189.05      6.24 o
  -4   4  14      610.42      639.10     11.14 o
  -3   4  14       79.37       67.91      3.33 o
  -2   4  14      440.29      449.80      8.56 o
  -1   4  14        8.70       15.59      2.38 o
   0   4  14        8.91       13.18      2.56 o
   1   4  14       14.62       17.84      2.23 o
   2   4  14       71.56       66.66      6.67 o
   3   4  14       98.02      107.70      7.84 o
   4   4  14        0.01        2.78      2.09 o
   5   4  14       51.86       47.39      7.84 o
   6   4  14      109.39      111.98      6.79 o
  -8   5  14       36.75       36.93      3.65 o
  -7   5  14        9.50        7.93      2.13 o
  -6   5  14      654.71      659.48     11.94 o
  -5   5  14      177.11      190.69      5.39 o
  -4   5  14      345.32      346.90      7.43 o
  -3   5  14       10.22        7.45      2.46 o
  -2   5  14      162.75      166.46      4.87 o
  -1   5  14        0.99        2.47      1.92 o
   0   5  14        6.56        6.17      1.93 o
   1   5  14      272.96      275.66     18.22 o
   2   5  14       47.44       53.55     10.18 o
   3   5  14       93.35       91.95      4.84 o
   4   5  14        7.44        2.55      2.14 o
   5   5  14        4.50        4.90      3.45 o
   6   5  14       51.38       41.79      5.49 o
  -8   6  14        0.00        5.20      2.30 o
  -7   6  14      111.56      115.45      4.47 o
  -6   6  14        0.23        3.65      1.82 o
  -5   6  14       21.96       30.06      4.32 o
  -4   6  14      278.01      257.45      6.36 o
  -3   6  14      319.01      303.82      6.96 o
  -2   6  14       27.14       25.84      2.52 o
  -1   6  14      115.66      102.42      4.32 o
   0   6  14        9.95        3.47      2.08 o
   1   6  14        3.45        6.83      1.99 o
   2   6  14      100.70      105.96      5.01 o
   3   6  14       36.26       43.23      3.85 o
   4   6  14       69.15       62.65      4.50 o
   5   6  14      116.60      120.90     11.34 o
  -7   7  14       14.81       13.97      5.26 o
  -6   7  14        4.77        3.01      1.97 o
  -5   7  14      160.00      160.11      5.15 o
  -4   7  14       64.16       61.99      7.88 o
  -3   7  14       53.17       52.17      4.14 o
  -2   7  14       11.00       11.32      2.21 o
  -1   7  14       70.02       80.36      3.72 o
   0   7  14      119.81      130.16      4.84 o
   1   7  14       29.95       29.62      4.00 o
   2   7  14       54.48       48.34      3.91 o
   3   7  14        0.00        0.00      2.06 o
   4   7  14       12.02       11.10      3.00 o
   5   7  14       12.48       14.85      4.07 o
  -6   8  14        6.24        5.53      2.18 o
  -5   8  14       25.22       23.08      2.69 o
  -4   8  14        3.48        2.63      1.88 o
  -3   8  14        0.05        1.65      1.85 o
  -2   8  14       76.02       75.89      4.08 o
  -1   8  14       84.09       84.30      4.23 o
   0   8  14       16.65       15.91      3.67 o
   1   8  14        3.98        2.07      2.41 o
   2   8  14       39.78       46.32      4.11 o
   3   8  14        3.12        2.45      2.65 o
   4   8  14        0.43        3.13      3.37 o
  -5   9  14        0.14        1.62      1.94 o
  -4   9  14       14.84       10.63      2.38 o
  -3   9  14        0.32        0.47      1.78 o
  -2   9  14       30.38       29.60      3.84 o
  -1   9  14        4.19        0.86      1.99 o
   0   9  14       16.19       12.34      2.95 o
   1   9  14        1.45        4.52      2.44 o
   2   9  14        7.25        9.67      2.74 o
   3   9  14       20.34       23.31      6.84 o
  -4  10  14        0.00        0.76      1.87 o
  -3  10  14       30.89       43.20      3.61 o
  -2  10  14       15.32       16.35      2.64 o
  -1  10  14        6.43        1.40      2.23 o
   0  10  14        0.73        1.13      2.41 o
   1  10  14       16.90       17.96      3.36 o
   2  10  14       15.40       14.68      5.00 o
  -9   0  15       93.19      106.07      7.36 o
  -7   0  15        4.31        1.47      3.02 o
  -5   0  15      132.72      129.34      7.37 o
  -3   0  15      184.81      178.15     10.68 o
  -1   0  15      156.18      138.45      7.01 o
   1   0  15      125.48      137.78      7.01 o
   3   0  15       28.70       20.35      6.01 o
  -9   1  15       59.54       52.88      4.29 o
  -8   1  15      112.25      109.79      5.13 o
  -7   1  15        8.81       10.64      2.63 o
  -6   1  15        3.88        3.76      2.22 o
  -5   1  15       11.80       14.26      2.59 o
  -4   1  15      172.26      166.76      5.78 o
  -3   1  15        0.73        1.78      2.86 o
  -2   1  15       15.16       14.44      2.64 o
  -1   1  15       76.78       88.75      4.01 o
   0   1  15        9.86       10.37      2.12 o
   1   1  15      193.43      197.23      5.90 o
   2   1  15       43.25       39.79      3.17 o
   3   1  15       20.28       29.40      4.00 o
   4   1  15       21.16       18.68      6.34 o
  -8   2  15        3.55        3.63      2.54 o
  -7   2  15       10.37       10.28      2.67 o
  -6   2  15      101.70       94.05      4.96 o
  -5   2  15        0.42        0.00      1.83 o
  -4   2  15       15.30       13.59      2.63 o
  -3   2  15       46.21       39.58      3.35 o
  -2   2  15       29.49       28.06      2.91 o
  -1   2  15      340.08      355.38      9.53 o
   0   2  15       33.87       33.76      5.84 o
   1   2  15       10.28       15.86      2.36 o
   2   2  15       35.25       42.48      3.18 o
   3   2  15        1.20        0.67      2.36 o
   4   2  15       75.65       77.73      9.01 o
   5   2  15       13.15       17.68      6.34 o
  -8   3  15      126.16      126.61      8.06 o
  -7   3  15      110.56      142.03      5.72 o
  -6   3  15       63.73       61.71      4.77 o
  -5   3  15       26.38       31.51      3.28 o
  -4   3  15      205.61      194.05      6.33 o
  -3   3  15       37.73       43.01      3.41 o
  -2   3  15        5.84        6.44      2.19 o
  -1   3  15       93.60       85.99      4.13 o
   0   3  15      119.73      125.61      7.51 o
   1   3  15      104.22      108.26      4.48 o
   2   3  15        1.10        0.52      2.47 o
   3   3  15       14.03       12.02      3.37 o
   4   3  15        5.27        4.34      5.34 o
   5   3  15       22.63       34.36      8.01 o
   6   3  15        2.23        0.00      5.00 o
  -8   4  15       23.32       19.04      3.22 o
  -7   4  15        7.52       10.57      2.85 o
  -6   4  15        7.66        7.09      2.51 o
  -5   4  15        4.50        4.84      2.30 o
  -4   4  15       52.30       56.59      4.85 o
  -3   4  15      217.62      203.94      6.41 o
  -2   4  15        4.80        5.30      2.19 o
  -1   4  15       11.53       14.65      2.51 o
   0   4  15        1.17        0.13      1.63 o
   1   4  15       94.44       77.55      4.49 o
   2   4  15       45.87       48.39      5.12 o
   3   4  15       61.53       57.08     11.68 o
   4   4  15        3.79        5.95      3.27 o
   5   4  15        0.30        3.34      5.34 o
  -7   5  15      104.63      110.72      5.32 o
  -6   5  15        0.19        1.11      2.26 o
  -5   5  15        3.51        0.34      2.11 o
  -4   5  15       11.63       15.08      2.67 o
  -3   5  15       10.61       10.51      2.11 o
  -2   5  15       19.85       22.46      2.41 o
  -1   5  15      505.05      458.88      8.95 o
   0   5  15      135.43      145.50      5.03 o
   1   5  15      189.29      168.49      5.27 o
   2   5  15       10.89       13.25      6.84 o
   3   5  15       97.22       95.12      5.01 o
   4   5  15       88.23       91.67      5.01 o
   5   5  15        0.00        0.00      2.89 o
  -7   6  15        0.00        2.74      2.52 o
  -6   6  15       11.60        6.89      2.19 o
  -5   6  15      265.62      286.79      7.09 o
  -4   6  15      300.02      309.17      7.23 o
  -3   6  15       14.77       11.73      2.33 o
  -2   6  15       13.78       11.05      2.27 o
  -1   6  15      316.41      308.85      7.74 o
   0   6  15      273.32      281.53      7.27 o
   1   6  15       20.92       19.20      2.98 o
   2   6  15       28.30       30.04      3.51 o
   3   6  15       85.61       96.29      5.04 o
   4   6  15       50.59       59.99      4.48 o
  -6   7  15       86.35       70.95      5.16 o
  -5   7  15        4.85        5.16      2.11 o
  -4   7  15        1.63        0.62      1.87 o
  -3   7  15        0.76        0.96      1.75 o
  -2   7  15        8.44        5.72      2.21 o
  -1   7  15       31.80       23.02      2.80 o
   0   7  15       62.39       75.30      4.08 o
   1   7  15       18.70       21.71      3.28 o
   2   7  15      144.78      163.81      6.47 o
   3   7  15       45.43       47.05      4.18 o
   4   7  15        1.85        5.34      2.69 o
  -5   8  15        1.57        0.61      1.80 o
  -4   8  15        3.28        3.58      1.97 o
  -3   8  15        2.48        0.82      1.88 o
  -2   8  15       13.31        9.93      2.32 o
  -1   8  15        1.50        0.71      1.99 o
   0   8  15       13.67        8.90      2.47 o
   1   8  15       25.29       33.65      3.88 o
   2   8  15        4.11        1.89      2.46 o
   3   8  15        0.08        4.11      2.69 o
  -4   9  15       26.69       30.81      5.45 o
  -3   9  15       44.45       42.39      3.61 o
  -2   9  15        0.30        1.26      1.99 o
  -1   9  15       72.61       86.56      6.01 o
   0   9  15       13.11       14.51      3.25 o
   1   9  15       37.80       41.62      4.21 o
  -8   0  16        0.00        0.37      3.37 o
  -6   0  16        0.13        1.26      3.04 o
  -4   0  16       80.52       87.62      6.16 o
  -2   0  16      237.50      214.18      9.01 o
   0   0  16        1.72        3.34      2.67 o
   2   0  16        0.05        2.00      2.67 o
  -8   1  16        0.25        0.55      2.38 o
  -7   1  16       49.73       41.22      3.82 o
  -6   1  16        5.22        6.42      2.52 o
  -5   1  16        0.88        0.75      2.04 o
  -4   1  16       56.90       67.57      6.40 o
  -3   1  16        8.37        6.76      2.26 o
  -2   1  16        2.05        6.07      2.22 o
  -1   1  16       16.50       17.33      2.59 o
   0   1  16      303.59      283.78      7.55 o
   1   1  16      209.66      205.10      6.25 o
   2   1  16        3.62        3.51      2.67 o
   3   1  16        3.66        3.34      5.00 o
   4   1  16        6.95       13.68      6.01 o
  -8   2  16       20.16       17.01      4.80 o
  -7   2  16        9.43        3.63      2.49 o
  -6   2  16       15.98       12.10      2.73 o
  -5   2  16      109.21       96.63      4.79 o
  -4   2  16       22.32       20.70      2.90 o
  -3   2  16       34.63       33.26      3.20 o
  -2   2  16       56.56       59.92      3.93 o
  -1   2  16      235.46      221.85     14.01 o
   0   2  16       58.22       40.68      4.17 o
   1   2  16       26.67       31.24      3.07 o
   2   2  16      178.15      161.67      6.77 o
   3   2  16        0.39        3.25      3.00 o
   4   2  16        3.89        1.67      5.00 o
   5   2  16        0.34        9.01      5.67 o
  -7   3  16      112.13      111.15      5.31 o
  -6   3  16        0.06        3.61      2.33 o
  -5   3  16        3.49        4.06      2.45 o
  -4   3  16       32.03       35.68      3.37 o
  -3   3  16       17.95       18.36      2.70 o
  -2   3  16        0.61        1.52      1.91 o
  -1   3  16       55.23       53.24      5.08 o
   0   3  16        8.48        7.22      2.56 o
   1   3  16      179.14      170.90      5.66 o
   2   3  16       49.21       38.90      4.87 o
   3   3  16       49.92       60.05      9.67 o
   4   3  16        0.27        0.00      4.00 o
   5   3  16       13.62       18.35      6.67 o
  -7   4  16       78.06       77.26      4.98 o
  -6   4  16       13.35       11.83      2.84 o
  -5   4  16       63.68       66.59     10.82 o
  -4   4  16        0.68        0.58      2.02 o
  -3   4  16        0.04        2.46      2.13 o
  -2   4  16        0.09        0.90      2.02 o
  -1   4  16        0.16        1.08      2.03 o
   0   4  16       42.02       36.99      3.84 o
   1   4  16       28.11       38.76      4.50 o
   2   4  16        0.10        0.42      2.71 o
   3   4  16       19.54       23.31      6.01 o
   4   4  16        9.85       14.01      6.67 o
  -7   5  16       41.32       43.04      5.69 o
  -6   5  16       13.21       10.81      2.94 o
  -5   5  16       87.61       87.09      9.21 o
  -4   5  16      101.76      107.93      6.88 o
  -3   5  16        2.14        1.35      2.07 o
  -2   5  16       18.96       17.54      2.91 o
  -1   5  16       89.80      100.27      5.36 o
   0   5  16       29.13       27.16      3.14 o
   1   5  16       31.79       29.92      4.65 o
   2   5  16        6.96        5.69      3.27 o
   3   5  16       11.92       17.37      3.94 o
   4   5  16       16.43       11.79      3.83 o
  -6   6  16       13.35       11.44      4.72 o
  -5   6  16        3.86        6.96      2.65 o
  -4   6  16       19.18       19.03      3.03 o
  -3   6  16       31.40       32.31      3.40 o
  -2   6  16        0.62        2.85      2.23 o
  -1   6  16      255.06      245.10      9.84 o
   0   6  16       28.92       28.32      2.94 o
   1   6  16      130.59      111.10      9.17 o
   2   6  16       15.70       15.14      4.67 o
   3   6  16        5.95        5.89      2.71 o
  -5   7  16       12.22       12.05      2.91 o
  -4   7  16       30.37       28.17      7.51 o
  -3   7  16        2.18        2.92      2.08 o
  -2   7  16       88.42       82.11      4.56 o
  -1   7  16        9.93        4.17      2.32 o
   0   7  16       19.84       19.23      2.80 o
   1   7  16        0.21        4.34      2.62 o
   2   7  16        4.26        2.12      2.65 o
  -4   8  16        1.60        0.59      1.97 o
  -3   8  16       26.40       20.18      5.94 o
  -2   8  16        3.25        6.34      2.36 o
  -1   8  16       52.43       55.63      5.17 o
   0   8  16        7.50       10.60      4.84 o
   1   8  16       10.29       11.53      3.25 o
  -7   0  17      165.17      166.06     17.35 o
  -5   0  17       18.18       26.05      8.34 o
  -3   0  17       34.16       24.58      5.34 o
  -1   0  17        0.26        1.33      3.00 o
   1   0  17       49.76       72.73      6.01 o
   3   0  17       18.12        6.34      5.34 o
  -7   1  17        2.48        1.29      2.23 o
  -6   1  17       34.42       35.00      3.62 o
  -5   1  17        0.59        1.79      2.24 o
  -4   1  17       19.69       15.55      2.78 o
  -3   1  17       21.69       20.98      4.65 o
  -2   1  17       59.25       58.52      8.67 o
  -1   1  17      158.02      158.93      5.78 o
   0   1  17       14.99       22.71      2.83 o
   1   1  17       25.61       38.29      4.67 o
   2   1  17        1.26        2.80      2.78 o
   3   1  17       37.26       38.37      8.34 o
   4   1  17       12.85       19.68      7.01 o
  -7   2  17        4.11        5.16      3.65 o
  -6   2  17       33.45       27.81      3.52 o
  -5   2  17       28.74       26.70      3.42 o
  -4   2  17        1.77        4.43      3.09 o
  -3   2  17        0.62        1.40      2.05 o
  -2   2  17        5.97        5.45      2.27 o
  -1   2  17        0.05        0.72      2.16 o
   0   2  17       23.87       23.13      2.83 o
   1   2  17        9.26        5.25      2.23 o
   2   2  17       53.59       60.77      5.85 o
   3   2  17       51.46       56.05      9.67 o
   4   2  17       52.76       41.37      8.67 o
  -6   3  17       24.68       29.62      3.67 o
  -5   3  17        0.17        0.00      2.15 o
  -4   3  17        1.77        0.80      2.18 o
  -3   3  17        9.08        5.27      2.32 o
  -2   3  17        0.01        0.31      1.82 o
  -1   3  17       61.52       61.66      4.19 o
   0   3  17        7.33        5.55      2.47 o
   1   3  17       19.61       19.62      3.13 o
   2   3  17        0.48        1.26      3.04 o
   3   3  17        1.04        0.00      3.13 o
  -6   4  17       21.11       20.52      3.33 o
  -5   4  17      183.63      155.26      6.95 o
  -4   4  17        2.23        3.00      2.30 o
  -3   4  17       13.94       17.46      2.88 o
  -2   4  17        9.48        9.57      2.63 o
  -1   4  17      135.39      138.82      5.59 o
   0   4  17       20.81       18.63      2.93 o
   1   4  17      168.87      175.46      7.61 o
   2   4  17        0.50        0.56      3.13 o
   3   4  17       63.53       54.80      5.85 o
  -5   5  17        0.24        2.87      2.40 o
  -4   5  17        6.91        8.95      2.73 o
  -3   5  17       12.51       19.61      3.20 o
  -2   5  17      138.46      137.70      7.67 o
  -1   5  17        2.53        4.95      2.25 o
   0   5  17      127.29      122.95      6.09 o
   1   5  17       52.23       73.73     10.68 o
   2   5  17       26.67       29.44      4.80 o
  -4   6  17        4.99        4.58      2.51 o
  -3   6  17       75.07       67.34      6.85 o
  -2   6  17        4.28        5.87      2.60 o
  -1   6  17        5.05        3.72      2.47 o
   0   6  17      133.40      137.02      6.84 o
   1   6  17       17.79       13.90      4.07 o
  -3   7  17        2.44        2.75      3.08 o
  -2   7  17        0.23        0.08      2.36 o
  -1   7  17      117.17      109.66      8.84 o
   0   7  17        0.02        2.88      3.64 o
  -4   0  18      174.74      142.75     22.85 o
  -2   0  18      116.72      123.10     10.01 o
   0   0  18      171.93      219.19     10.01 o
   2   0  18      203.32      188.16     14.01 o
  -5   1  18        4.71        5.53      2.71 o
  -4   1  18       52.13       48.27      4.51 o
  -3   1  18        2.00        4.51      2.79 o
  -2   1  18        3.60        4.07      2.82 o
  -1   1  18       75.20       60.46      4.36 o
   0   1  18      330.73      341.96     18.02 o
   1   1  18       15.63       22.62      3.07 o
   2   1  18       34.36       34.02      5.50 o
  -5   2  18      202.57      200.09      9.20 o
  -4   2  18       20.98       17.17      3.41 o
  -3   2  18       47.20       36.63      5.02 o
  -2   2  18        8.80       10.17      2.62 o
  -1   2  18        0.22        1.96      2.32 o
   0   2  18       31.89       29.22      3.76 o
   1   2  18       19.88       18.20      2.94 o
   2   2  18        0.29        0.00      3.20 o
  -5   3  18       19.00       24.31      3.45 o
  -4   3  18        1.03        2.18      2.46 o
  -3   3  18       59.88       58.31      4.97 o
  -2   3  18       23.91       25.80      3.41 o
  -1   3  18       76.92       81.81     12.91 o
   0   3  18       25.59       32.88      5.55 o
   1   3  18        3.24        4.05      3.45 o
   2   3  18        8.96        9.92      3.84 o
  -4   4  18       62.71       55.33      7.77 o
  -3   4  18        2.67        3.78      2.41 o
  -2   4  18        6.04        6.66      2.62 o
  -1   4  18        0.05        0.75      2.25 o
   0   4  18        0.96        2.75      2.50 o
   1   4  18        3.82        6.84      3.75 o
  -3   5  18        0.47        2.20      2.46 o
  -2   5  18        0.13        0.33      2.23 o
  -1   5  18      134.17      148.37      6.89 o
   0   5  18       62.28       72.06      6.67 o
  -3   0  19      198.28      220.40     10.82 o
  -1   0  19        4.98        0.33      3.34 o
  -3   1  19        0.16        0.97      3.31 o
  -2   1  19       35.65       29.37      4.33 o
  -1   1  19        0.00        1.15      2.64 o
   0   1  19        3.72        8.09      2.71 o
  -2   2  19        1.96        6.41      2.73 o
  -1   2  19       32.42       40.68      3.96 o
 
